# Supplementary material for: Bis(1-benzyl-3-methyl­imidazolium-κC 2)mercury(II) bis­(hexa­fluoridophosphate)
Source: Acta Crystallogr Sect E Struct Rep Online. 2011 Aug 17;67(Pt 9):m1242–3. doi: 10.1107/S1600536811032235 (PMC3200814; doi:10.1107/S1600536811032235)
Supplement: Supplementary file 1 [file e-67-m1242-sup1.cif]

##############################################################################
#                                                                            #
# This CIF contains the data in a paper accepted for publication in          #
# Acta Crystallographica Section E. It conforms to the requirements of       #
# Notes for Authors for Acta Crystallographica Section E, and has been       #
# peer reviewed under the auspices of the IUCr Commission on Journals.       #
#                                                                            #
# Full details of the Crystallographic Information File format               #
# are given in the paper "The Crystallographic Information File (CIF):       #
# a New Standard Archive File for Crystallography" by S. R. Hall, F. H.      #
# Allen and I. D. Brown [Acta Cryst. (1991), A47, 655-685].                  #
#                                                                            #
# The current version of the core CIF dictionary is obtainable from          #
# ftp://ftp.iucr.org/pub/cif_core.dic.                                       #
#                                                                            #
# Software is freely available for graphical display of the structure(s)     #
# in this CIF. For information consult the CIF software page                 #
# http://www.iucr.org/resources/cif/software.                                #
#                                                                            #
# This file may be used for bona fide research purposes within the           #
# scientific community so long as proper attribution is given to the journal # 
# article from which it was obtained.                                        #
#                                                                            #
##############################################################################
data_global
_audit_creation_method     'form.cif (version 2.0)'
_journal_data_validation_number     ?
_journal_date_recd_electronic     2011-08-05
_journal_date_accepted     2011-08-09
_journal_name_full     'Acta Crystallographica, Section E'
_journal_year     2011
_journal_volume     67
_journal_issue      9
_journal_page_first     m1242
_journal_page_last     m1243
_journal_paper_category     QM
_journal_coeditor_code     IS2765
_publ_contact_author_name     'Prof. Fun, Hoong-Kun'
_publ_contact_author_address
;
      X-ray Crystallography Unit
      School of Physics
      Universiti Sains Malaysia
      11800 USM, Penang
      MALAYSIA
;
_publ_contact_author_email     'hkfun@usm.my'
_publ_contact_author_fax     '604 6579150'
_publ_contact_author_phone     '604 6533652'
_publ_section_title
;
Bis(1-benzyl-3-methylimidazolium-\k<i>C</i>^2^)mercury(II)
bis(hexafluoridophosphate)
;
loop_
    _publ_author_name
    _publ_author_footnote
    _publ_author_address
    'Rosenani A. Haque' ?
;
      School of Chemical Sciences
      Universiti Sains Malaysia
      11800 USM, Penang
      Malaysia
;
    'Abbas Washeel Salman' ?
;
      School of Chemical Sciences
      Universiti Sains Malaysia
      11800 USM, Penang
      Malaysia
;
    'Madhukar Hemamalini' ?
;
      X-ray Crystallography Unit
      School of Physics
      Universiti Sains Malaysia
      11800 USM, Penang
      Malaysia
;
    'Hoong-Kun Fun'
;
      Thomson Reuters ResearcherID: A-3561-2009.
;
;
      X-ray Crystallography Unit
      School of Physics
      Universiti Sains Malaysia
      11800 USM, Penang
      Malaysia
;
data_I
_audit_creation_method     SHELXL-97
_chemical_name_systematic
;
Bis(1-benzyl-3-methylimidazolium-\k<i>C</i>^2^)mercury(II)
bis(hexafluoridophosphate)
;
_chemical_name_common     ?
_chemical_formula_moiety     'C22 H24 F12 Hg N4 P2 2+, 2(F6 P -)'
_chemical_formula_sum     'C22 H24 F12 Hg N4 P2'
_chemical_formula_iupac     '[Hg (C11 H12 N2)2] (P F6)2'
_chemical_formula_weight     834.98
_chemical_melting_point     ?
_symmetry_cell_setting     monoclinic
_symmetry_space_group_name_H-M     'P 21/c'
_symmetry_space_group_name_Hall     '-P 2ybc'
loop_
    _symmetry_equiv_pos_as_xyz
    'x, y, z'
    '-x, y+1/2, -z+1/2'
    '-x, -y, -z'
    'x, -y-1/2, z-1/2'
_cell_length_a     15.1260(17)
_cell_length_b     10.3044(11)
_cell_length_c     26.398(3)
_cell_angle_alpha     90.00
_cell_angle_beta     102.275(2)
_cell_angle_gamma     90.00
_cell_volume     4020.5(8)
_cell_formula_units_Z     6
_cell_measurement_reflns_used     9967
_cell_measurement_theta_min     2.76
_cell_measurement_theta_max     29.89
_cell_measurement_temperature     100.00(10)
_exptl_crystal_description     plate
_exptl_crystal_colour     colourless
_exptl_crystal_size_max     0.34
_exptl_crystal_size_mid     0.32
_exptl_crystal_size_min     0.05
_exptl_crystal_density_diffrn     2.069
_exptl_crystal_density_meas     ?
_exptl_crystal_density_method     'not measured'
_exptl_crystal_F_000     2412
_exptl_absorpt_coefficient_mu     5.967
_exptl_absorpt_correction_type     multi-scan
_exptl_absorpt_process_details     '(SADABS; Bruker, 2009)'
_exptl_absorpt_correction_T_min     0.2333
_exptl_absorpt_correction_T_max     0.7506
_exptl_special_details
;
The crystal was placed in the cold stream of an Oxford Cryosystems Cobra
open-flow nitrogen cryostat (Cosier & Glazer, 1986) operating at
100.0(1) K.
;
_diffrn_ambient_temperature     100.00(10)
_diffrn_radiation_type     MoK\a
_diffrn_radiation_wavelength     0.71073
_diffrn_radiation_source     'fine-focus sealed tube'
_diffrn_radiation_monochromator     graphite
_diffrn_measurement_device_type
;
Bruker APEXII DUO CCD area-detector
;
_diffrn_measurement_method     '\f and \w'
_diffrn_detector_area_resol_mean     .
_diffrn_reflns_number     23876
_diffrn_reflns_av_R_equivalents     0.0464
_diffrn_reflns_av_sigmaI/netI     0.0456
_diffrn_reflns_theta_min     1.86
_diffrn_reflns_theta_max     25.00
_diffrn_reflns_theta_full     25.00
_diffrn_measured_fraction_theta_max     0.998
_diffrn_measured_fraction_theta_full     0.998
_diffrn_reflns_limit_h_min     -17
_diffrn_reflns_limit_h_max     17
_diffrn_reflns_limit_k_min     -12
_diffrn_reflns_limit_k_max     12
_diffrn_reflns_limit_l_min     -31
_diffrn_reflns_limit_l_max     31
_diffrn_standards_number     0
_diffrn_standards_interval_count     .
_diffrn_standards_interval_time     .
_diffrn_standards_decay_%     ?
_refine_special_details
;
 Refinement of F^2^ against ALL reflections.  The weighted R-factor wR and
 goodness of fit S are based on F^2^, conventional R-factors R are based
 on F, with F set to zero for negative F^2^. The threshold expression of
 F^2^ > 2\s(F^2^) is used only for calculating R-factors(gt) etc. and is
 not relevant to the choice of reflections for refinement.  R-factors based
 on F^2^ are statistically about twice as large as those based on F, and R-
 factors based on ALL data will be even larger.
;
_reflns_number_total     7062
_reflns_number_gt     5985
_reflns_threshold_expression     I>2\s(I)
_refine_ls_structure_factor_coef     Fsqd
_refine_ls_matrix_type     full
_refine_ls_R_factor_all     0.0429
_refine_ls_R_factor_gt     0.0316
_refine_ls_wR_factor_gt     0.0780
_refine_ls_wR_factor_ref     0.0869
_refine_ls_goodness_of_fit_ref     1.056
_refine_ls_restrained_S_all     1.056
_refine_ls_number_reflns     7062
_refine_ls_number_parameters     559
_refine_ls_number_restraints     0
_refine_ls_hydrogen_treatment     constr
_refine_ls_weighting_scheme     calc
_refine_ls_weighting_details
         'calc w=1/[\s^2^(Fo^2^)+(0.0446P)^2^+4.1101P] where P=(Fo^2^+2Fc^2^)/3'
_atom_sites_solution_hydrogens     geom
_atom_sites_solution_primary     direct
_atom_sites_solution_secondary     difmap
_refine_ls_shift/su_max     0.002
_refine_ls_shift/su_mean     0.000
_refine_diff_density_max     1.713
_refine_diff_density_min     -2.054
_refine_ls_extinction_method     none
_refine_ls_extinction_coef     ?
loop_
    _atom_type_symbol
    _atom_type_description
    _atom_type_scat_dispersion_real
    _atom_type_scat_dispersion_imag
    _atom_type_scat_source
    'C' 'C' 0.0033 0.0016
                         'International Tables Vol C Tables 4.2.6.8 and 6.1.1.4'
    'H' 'H' 0.0000 0.0000
                         'International Tables Vol C Tables 4.2.6.8 and 6.1.1.4'
    'N' 'N' 0.0061 0.0033
                         'International Tables Vol C Tables 4.2.6.8 and 6.1.1.4'
    'F' 'F' 0.0171 0.0103
                         'International Tables Vol C Tables 4.2.6.8 and 6.1.1.4'
    'P' 'P' 0.1023 0.0942
                         'International Tables Vol C Tables 4.2.6.8 and 6.1.1.4'
    'Hg' 'Hg' -2.3894 9.2266
                         'International Tables Vol C Tables 4.2.6.8 and 6.1.1.4'
_computing_data_collection     'APEX2 (Bruker, 2009)'
_computing_cell_refinement     'SAINT (Bruker, 2009)'
_computing_data_reduction     'SAINT (Bruker, 2009)'
_computing_structure_solution     'SHELXTL (Sheldrick, 2008)'
_computing_structure_refinement     'SHELXTL (Sheldrick, 2008)'
_computing_molecular_graphics     'SHELXTL (Sheldrick, 2008)'
_computing_publication_material
                             'SHELXTL (Sheldrick, 2008) and PLATON (Spek, 2009)'
loop_
    _atom_site_type_symbol
    _atom_site_label
    _atom_site_fract_x
    _atom_site_fract_y
    _atom_site_fract_z
    _atom_site_U_iso_or_equiv
    _atom_site_adp_type
    _atom_site_calc_flag
    _atom_site_refinement_flags
    _atom_site_occupancy
    _atom_site_symmetry_multiplicity
    _atom_site_disorder_assembly
    _atom_site_disorder_group
    Hg Hg1 0.315207(14) 0.97602(2) 0.334192(7) 0.01976(8) Uani d . 1 1 . .
    N N1 0.4304(3) 0.7691(4) 0.40062(17) 0.0236(10) Uani d . 1 1 . .
    N N2 0.5155(3) 0.8950(4) 0.36710(16) 0.0224(10) Uani d . 1 1 . .
    N N3 0.2029(3) 1.1919(4) 0.27283(16) 0.0202(9) Uani d . 1 1 . .
    N N4 0.1147(3) 1.0569(4) 0.30011(16) 0.0212(10) Uani d . 1 1 . .
    C C1 0.2034(4) 0.7697(6) 0.4355(2) 0.0257(12) Uani d . 1 1 . .
    H H1A 0.1790 0.6958 0.4176 0.031 Uiso calc R 1 1 . .
    C C2 0.1494(4) 0.8480(6) 0.4601(2) 0.0274(13) Uani d . 1 1 . .
    H H2A 0.0895 0.8256 0.4589 0.033 Uiso calc R 1 1 . .
    C C3 0.1852(4) 0.9572(6) 0.4857(2) 0.0286(13) Uani d . 1 1 . .
    H H3A 0.1496 1.0086 0.5024 0.034 Uiso calc R 1 1 . .
    C C4 0.2739(4) 0.9921(6) 0.4872(2) 0.0300(14) Uani d . 1 1 . .
    H H4A 0.2972 1.0678 0.5040 0.036 Uiso calc R 1 1 . .
    C C5 0.3283(4) 0.9140(5) 0.4635(2) 0.0242(12) Uani d . 1 1 . .
    H H5A 0.3882 0.9369 0.4649 0.029 Uiso calc R 1 1 . .
    C C6 0.2933(3) 0.8026(5) 0.43784(19) 0.0217(11) Uani d . 1 1 . .
    C C7 0.3504(4) 0.7083(6) 0.4139(2) 0.0297(13) Uani d . 1 1 . .
    H H7A 0.3699 0.6379 0.4380 0.036 Uiso calc R 1 1 . .
    H H7B 0.3132 0.6714 0.3827 0.036 Uiso calc R 1 1 . .
    C C8 0.4286(3) 0.8703(5) 0.3685(2) 0.0219(11) Uani d . 1 1 . .
    C C9 0.5174(4) 0.7287(6) 0.4192(2) 0.0274(13) Uani d . 1 1 . .
    H H9A 0.5360 0.6602 0.4419 0.033 Uiso calc R 1 1 . .
    C C10 0.5708(4) 0.8078(6) 0.3981(2) 0.0284(13) Uani d . 1 1 . .
    H H10A 0.6336 0.8039 0.4035 0.034 Uiso calc R 1 1 . .
    C C11 0.5465(4) 0.9991(6) 0.3372(2) 0.0317(14) Uani d . 1 1 . .
    H H11A 0.4976 1.0259 0.3097 0.048 Uiso calc R 1 1 . .
    H H11B 0.5956 0.9680 0.3227 0.048 Uiso calc R 1 1 . .
    H H11C 0.5666 1.0715 0.3595 0.048 Uiso calc R 1 1 . .
    C C12 0.4378(4) 1.2409(6) 0.2515(2) 0.0265(12) Uani d . 1 1 . .
    H H12A 0.4532 1.3140 0.2722 0.032 Uiso calc R 1 1 . .
    C C13 0.5017(4) 1.1815(6) 0.2282(2) 0.0284(13) Uani d . 1 1 . .
    H H13A 0.5599 1.2152 0.2332 0.034 Uiso calc R 1 1 . .
    C C14 0.4788(4) 1.0730(6) 0.1976(2) 0.0269(13) Uani d . 1 1 . .
    H H14A 0.5214 1.0349 0.1815 0.032 Uiso calc R 1 1 . .
    C C15 0.3924(4) 1.0201(5) 0.1908(2) 0.0278(13) Uani d . 1 1 . .
    H H15A 0.3775 0.9453 0.1711 0.033 Uiso calc R 1 1 . .
    C C16 0.3284(3) 1.0807(5) 0.21380(19) 0.0221(12) Uani d . 1 1 . .
    H H16A 0.2702 1.0466 0.2088 0.027 Uiso calc R 1 1 . .
    C C17 0.3499(3) 1.1894(5) 0.24355(19) 0.0202(11) Uani d . 1 1 . .
    C C18 0.2829(3) 1.2660(5) 0.2668(2) 0.0224(12) Uani d . 1 1 . .
    H H18A 0.3134 1.2979 0.3006 0.027 Uiso calc R 1 1 . .
    H H18B 0.2631 1.3407 0.2450 0.027 Uiso calc R 1 1 . .
    C C19 0.2020(3) 1.0841(5) 0.30121(19) 0.0207(11) Uani d . 1 1 . .
    C C20 0.1155(3) 1.2331(6) 0.2541(2) 0.0249(12) Uani d . 1 1 . .
    H H20A 0.0978 1.3053 0.2332 0.030 Uiso calc R 1 1 . .
    C C21 0.0606(3) 1.1502(6) 0.2714(2) 0.0273(13) Uani d . 1 1 . .
    H H21A -0.0022 1.1547 0.2653 0.033 Uiso calc R 1 1 . .
    C C22 0.0795(4) 0.9499(6) 0.3266(2) 0.0300(13) Uani d . 1 1 . .
    H H22A 0.1277 0.9134 0.3522 0.045 Uiso calc R 1 1 . .
    H H22B 0.0548 0.8843 0.3018 0.045 Uiso calc R 1 1 . .
    H H22C 0.0331 0.9818 0.3431 0.045 Uiso calc R 1 1 . .
    P P1 0.45866(9) 0.30179(15) 0.42352(5) 0.0234(3) Uani d . 1 1 . .
    F F1 0.5096(3) 0.1820(4) 0.45364(15) 0.0601(12) Uani d . 1 1 . .
    F F2 0.5246(2) 0.3987(5) 0.46037(15) 0.0600(13) Uani d . 1 1 . .
    F F3 0.3896(2) 0.3037(4) 0.46149(12) 0.0484(11) Uani d . 1 1 . .
    F F4 0.4061(2) 0.4205(3) 0.39212(14) 0.0442(9) Uani d . 1 1 . .
    F F5 0.3921(2) 0.2045(3) 0.38564(13) 0.0337(8) Uani d . 1 1 . .
    F F6 0.5263(2) 0.2995(3) 0.38445(12) 0.0330(8) Uani d . 1 1 . .
    P P2 0.21906(9) 0.66755(14) 0.24439(5) 0.0218(3) Uani d . 1 1 . .
    F F7 0.2844(2) 0.7903(3) 0.24821(13) 0.0356(8) Uani d . 1 1 . .
    F F8 0.1816(3) 0.7220(4) 0.29269(14) 0.0482(10) Uani d . 1 1 . .
    F F9 0.2952(2) 0.5900(3) 0.28381(13) 0.0348(8) Uani d . 1 1 . .
    F F10 0.1427(2) 0.7453(4) 0.20554(15) 0.0467(10) Uani d . 1 1 . .
    F F11 0.2578(2) 0.6126(4) 0.19728(12) 0.0407(9) Uani d . 1 1 . .
    F F12 0.1528(2) 0.5457(3) 0.24149(13) 0.0366(8) Uani d . 1 1 . .
    Hg Hg2 0.0000 0.0000 0.0000 0.01912(9) Uani d S 1 2 . .
    N N5 -0.1234(3) 0.1955(5) -0.06934(16) 0.0235(10) Uani d . 1 1 . .
    N N6 -0.2023(3) 0.0628(5) -0.03454(16) 0.0221(10) Uani d . 1 1 . .
    C C23 0.1087(3) 0.2497(5) -0.09363(19) 0.0243(12) Uani d . 1 1 . .
    H H23A 0.1211 0.3283 -0.0763 0.029 Uiso calc R 1 1 . .
    C C24 0.1761(4) 0.1875(6) -0.1134(2) 0.0298(14) Uani d . 1 1 . .
    H H24A 0.2332 0.2245 -0.1091 0.036 Uiso calc R 1 1 . .
    C C25 0.1581(4) 0.0723(6) -0.1391(2) 0.0271(13) Uani d . 1 1 . .
    H H25A 0.2028 0.0315 -0.1526 0.033 Uiso calc R 1 1 . .
    C C26 0.0732(4) 0.0163(5) -0.1451(2) 0.0275(13) Uani d . 1 1 . .
    H H26A 0.0613 -0.0627 -0.1622 0.033 Uiso calc R 1 1 . .
    C C27 0.0054(4) 0.0778(6) -0.12544(19) 0.0245(12) Uani d . 1 1 . .
    H H27A -0.0516 0.0402 -0.1297 0.029 Uiso calc R 1 1 . .
    C C28 0.0231(3) 0.1943(5) -0.09981(19) 0.0223(12) Uani d . 1 1 . .
    C C29 -0.0482(4) 0.2735(6) -0.0805(2) 0.0265(12) Uani d . 1 1 . .
    H H29A -0.0193 0.3191 -0.0492 0.032 Uiso calc R 1 1 . .
    H H29B -0.0727 0.3381 -0.1064 0.032 Uiso calc R 1 1 . .
    C C30 -0.1169(3) 0.0956(5) -0.03602(19) 0.0194(11) Uani d . 1 1 . .
    C C31 -0.2122(4) 0.2274(6) -0.0878(2) 0.0278(13) Uani d . 1 1 . .
    H H31A -0.2341 0.2938 -0.1109 0.033 Uiso calc R 1 1 . .
    C C32 -0.2616(4) 0.1437(6) -0.0659(2) 0.0288(13) Uani d . 1 1 . .
    H H32A -0.3244 0.1414 -0.0712 0.035 Uiso calc R 1 1 . .
    C C33 -0.2284(4) -0.0431(6) -0.0037(2) 0.0283(13) Uani d . 1 1 . .
    H H33A -0.1774 -0.0675 0.0230 0.042 Uiso calc R 1 1 . .
    H H33B -0.2478 -0.1164 -0.0258 0.042 Uiso calc R 1 1 . .
    H H33C -0.2770 -0.0149 0.0118 0.042 Uiso calc R 1 1 . .
    P P3 0.12543(9) 0.28634(14) 0.09916(5) 0.0229(3) Uani d . 1 1 . .
    F F13 0.1781(3) 0.3315(4) 0.15507(13) 0.0482(10) Uani d . 1 1 . .
    F F14 0.0398(2) 0.2474(4) 0.12232(14) 0.0420(9) Uani d . 1 1 . .
    F F15 0.2103(2) 0.3240(4) 0.07545(13) 0.0426(9) Uani d . 1 1 . .
    F F16 0.0722(2) 0.2397(3) 0.04238(12) 0.0351(8) Uani d . 1 1 . .
    F F17 0.0841(2) 0.4277(3) 0.08649(13) 0.0371(8) Uani d . 1 1 . .
    F F18 0.1647(2) 0.1422(3) 0.11060(12) 0.0348(8) Uani d . 1 1 . .
loop_
    _atom_site_aniso_label
    _atom_site_aniso_U_11
    _atom_site_aniso_U_22
    _atom_site_aniso_U_33
    _atom_site_aniso_U_12
    _atom_site_aniso_U_13
    _atom_site_aniso_U_23
    Hg1 0.01747(12) 0.02072(13) 0.02189(12) 0.00238(8) 0.00597(8) 0.00041(8)
    N1 0.029(3) 0.018(2) 0.027(2) 0.008(2) 0.013(2) 0.0043(19)
    N2 0.022(2) 0.022(2) 0.025(2) 0.002(2) 0.0088(19) -0.0036(19)
    N3 0.015(2) 0.023(2) 0.025(2) 0.0042(19) 0.0085(18) 0.0001(19)
    N4 0.017(2) 0.025(2) 0.024(2) 0.000(2) 0.0084(18) 0.000(2)
    C1 0.027(3) 0.026(3) 0.024(3) -0.008(2) 0.005(2) 0.003(2)
    C2 0.023(3) 0.036(3) 0.024(3) -0.002(3) 0.008(2) 0.006(3)
    C3 0.028(3) 0.035(3) 0.028(3) 0.007(3) 0.015(2) 0.005(3)
    C4 0.034(3) 0.028(3) 0.031(3) 0.001(3) 0.012(3) -0.004(2)
    C5 0.021(3) 0.028(3) 0.025(3) 0.001(2) 0.007(2) 0.001(2)
    C6 0.022(3) 0.023(3) 0.020(3) 0.003(2) 0.004(2) 0.003(2)
    C7 0.033(3) 0.020(3) 0.042(3) 0.001(3) 0.022(3) 0.003(3)
    C8 0.023(3) 0.019(3) 0.025(3) 0.004(2) 0.009(2) 0.002(2)
    C9 0.029(3) 0.029(3) 0.024(3) 0.013(3) 0.005(2) 0.004(2)
    C10 0.019(3) 0.038(4) 0.026(3) 0.009(3) -0.001(2) -0.003(3)
    C11 0.028(3) 0.032(3) 0.040(4) -0.001(3) 0.018(3) 0.000(3)
    C12 0.023(3) 0.027(3) 0.030(3) -0.002(2) 0.007(2) 0.002(2)
    C13 0.016(3) 0.034(3) 0.038(3) 0.000(2) 0.011(2) 0.012(3)
    C14 0.026(3) 0.028(3) 0.031(3) 0.007(3) 0.016(2) 0.008(2)
    C15 0.037(3) 0.025(3) 0.023(3) 0.004(3) 0.012(3) 0.000(2)
    C16 0.018(3) 0.026(3) 0.025(3) -0.004(2) 0.009(2) 0.002(2)
    C17 0.016(3) 0.022(3) 0.024(3) 0.005(2) 0.009(2) 0.005(2)
    C18 0.021(3) 0.022(3) 0.026(3) -0.002(2) 0.008(2) -0.002(2)
    C19 0.018(3) 0.024(3) 0.023(3) 0.003(2) 0.012(2) 0.001(2)
    C20 0.018(3) 0.029(3) 0.027(3) 0.008(2) 0.003(2) 0.001(2)
    C21 0.015(3) 0.035(3) 0.031(3) 0.003(2) 0.004(2) 0.001(3)
    C22 0.023(3) 0.031(3) 0.040(3) -0.002(3) 0.016(3) 0.007(3)
    P1 0.0168(7) 0.0314(8) 0.0225(7) -0.0002(6) 0.0054(6) -0.0045(6)
    F1 0.044(2) 0.074(3) 0.061(3) 0.021(2) 0.009(2) 0.033(2)
    F2 0.036(2) 0.088(3) 0.058(2) -0.017(2) 0.0141(19) -0.044(2)
    F3 0.0268(18) 0.094(3) 0.0278(18) -0.002(2) 0.0140(15) -0.008(2)
    F4 0.044(2) 0.028(2) 0.063(2) 0.0109(17) 0.0169(19) 0.0044(18)
    F5 0.0269(17) 0.0280(19) 0.048(2) -0.0072(15) 0.0110(15) -0.0115(16)
    F6 0.0233(17) 0.046(2) 0.0332(18) -0.0088(16) 0.0142(14) -0.0085(16)
    P2 0.0182(7) 0.0220(7) 0.0261(7) -0.0002(6) 0.0068(6) -0.0002(6)
    F7 0.0307(18) 0.0258(19) 0.052(2) -0.0038(15) 0.0115(16) 0.0000(16)
    F8 0.066(3) 0.038(2) 0.053(2) 0.009(2) 0.041(2) -0.0030(18)
    F9 0.0252(17) 0.035(2) 0.043(2) 0.0026(15) 0.0034(15) 0.0113(16)
    F10 0.0290(19) 0.044(2) 0.063(2) 0.0097(17) 0.0005(17) 0.0187(19)
    F11 0.054(2) 0.040(2) 0.0351(19) -0.0009(18) 0.0250(17) -0.0065(16)
    F12 0.0218(17) 0.0309(19) 0.056(2) -0.0058(15) 0.0061(15) 0.0047(17)
    Hg2 0.01532(15) 0.02267(16) 0.02001(15) 0.00282(11) 0.00519(11) 0.00063(11)
    N5 0.023(2) 0.026(3) 0.022(2) 0.007(2) 0.0074(19) 0.001(2)
    N6 0.019(2) 0.028(3) 0.021(2) 0.001(2) 0.0081(18) 0.000(2)
    C23 0.026(3) 0.023(3) 0.024(3) -0.006(2) 0.006(2) 0.000(2)
    C24 0.020(3) 0.041(4) 0.032(3) -0.006(3) 0.012(2) 0.010(3)
    C25 0.031(3) 0.030(3) 0.025(3) 0.008(3) 0.015(2) 0.007(2)
    C26 0.035(3) 0.024(3) 0.027(3) 0.007(3) 0.015(3) 0.002(2)
    C27 0.024(3) 0.029(3) 0.023(3) -0.001(2) 0.012(2) 0.001(2)
    C28 0.022(3) 0.023(3) 0.023(3) -0.001(2) 0.007(2) 0.003(2)
    C29 0.028(3) 0.026(3) 0.029(3) 0.001(3) 0.012(2) -0.001(2)
    C30 0.014(3) 0.023(3) 0.023(3) 0.001(2) 0.008(2) 0.000(2)
    C31 0.024(3) 0.040(4) 0.020(3) 0.013(3) 0.005(2) 0.002(2)
    C32 0.016(3) 0.040(4) 0.030(3) 0.007(3) 0.004(2) -0.004(3)
    C33 0.024(3) 0.030(3) 0.036(3) 0.000(3) 0.017(3) 0.002(3)
    P3 0.0212(7) 0.0235(8) 0.0252(7) -0.0024(6) 0.0078(6) -0.0020(6)
    F13 0.064(2) 0.045(2) 0.0311(19) -0.007(2) -0.0009(18) -0.0066(17)
    F14 0.038(2) 0.040(2) 0.057(2) 0.0023(17) 0.0284(18) 0.0121(18)
    F15 0.0201(17) 0.057(3) 0.054(2) -0.0034(17) 0.0155(16) 0.0187(19)
    F16 0.0354(19) 0.035(2) 0.0321(18) 0.0034(16) 0.0011(15) -0.0069(15)
    F17 0.046(2) 0.0260(19) 0.042(2) 0.0047(17) 0.0158(17) 0.0026(16)
    F18 0.0357(19) 0.0311(19) 0.0369(19) 0.0091(16) 0.0061(15) 0.0029(15)
_geom_special_details
;
 All s.u.'s (except the s.u. in the dihedral angle between two l.s. planes)
 are estimated using the full covariance matrix.  The cell s.u.'s are taken
 into account individually in the estimation of s.u.'s in distances, angles
 and torsion angles; correlations between s.u.'s in cell parameters are only
 used when they are defined by crystal symmetry.  An approximate (isotropic)
 treatment of cell s.u.'s is used for estimating s.u.'s involving l.s. planes.
;
loop_
    _geom_bond_atom_site_label_1
    _geom_bond_atom_site_label_2
    _geom_bond_site_symmetry_2
    _geom_bond_distance
    _geom_bond_publ_flag
    Hg1 C8 . 2.070(5) ?
    Hg1 C19 . 2.073(5) ?
    N1 C8 . 1.341(7) ?
    N1 C9 . 1.367(7) ?
    N1 C7 . 1.470(7) ?
    N2 C8 . 1.348(6) ?
    N2 C10 . 1.373(7) ?
    N2 C11 . 1.467(7) ?
    N3 C19 . 1.341(7) ?
    N3 C20 . 1.377(6) ?
    N3 C18 . 1.467(6) ?
    N4 C19 . 1.344(6) ?
    N4 C21 . 1.380(7) ?
    N4 C22 . 1.464(7) ?
    C1 C6 . 1.391(7) ?
    C1 C2 . 1.401(8) ?
    C1 H1A . 0.9300 ?
    C2 C3 . 1.365(8) ?
    C2 H2A . 0.9300 ?
    C3 C4 . 1.381(8) ?
    C3 H3A . 0.9300 ?
    C4 C5 . 1.392(8) ?
    C4 H4A . 0.9300 ?
    C5 C6 . 1.379(8) ?
    C5 H5A . 0.9300 ?
    C6 C7 . 1.523(7) ?
    C7 H7A . 0.9700 ?
    C7 H7B . 0.9700 ?
    C9 C10 . 1.350(8) ?
    C9 H9A . 0.9300 ?
    C10 H10A . 0.9300 ?
    C11 H11A . 0.9600 ?
    C11 H11B . 0.9600 ?
    C11 H11C . 0.9600 ?
    C12 C13 . 1.393(7) ?
    C12 C17 . 1.405(7) ?
    C12 H12A . 0.9300 ?
    C13 C14 . 1.379(8) ?
    C13 H13A . 0.9300 ?
    C14 C15 . 1.392(8) ?
    C14 H14A . 0.9300 ?
    C15 C16 . 1.396(7) ?
    C15 H15A . 0.9300 ?
    C16 C17 . 1.367(7) ?
    C16 H16A . 0.9300 ?
    C17 C18 . 1.514(7) ?
    C18 H18A . 0.9700 ?
    C18 H18B . 0.9700 ?
    C20 C21 . 1.337(7) ?
    C20 H20A . 0.9300 ?
    C21 H21A . 0.9300 ?
    C22 H22A . 0.9600 ?
    C22 H22B . 0.9600 ?
    C22 H22C . 0.9600 ?
    P1 F1 . 1.578(4) ?
    P1 F2 . 1.589(4) ?
    P1 F4 . 1.592(4) ?
    P1 F3 . 1.594(3) ?
    P1 F6 . 1.600(3) ?
    P1 F5 . 1.610(3) ?
    P2 F11 . 1.588(3) ?
    P2 F10 . 1.588(4) ?
    P2 F9 . 1.593(3) ?
    P2 F7 . 1.595(3) ?
    P2 F12 . 1.598(3) ?
    P2 F8 . 1.603(3) ?
    Hg2 C30 3 2.070(5) ?
    Hg2 C30 . 2.070(5) ?
    N5 C30 . 1.344(7) ?
    N5 C31 . 1.368(7) ?
    N5 C29 . 1.472(7) ?
    N6 C30 . 1.344(6) ?
    N6 C32 . 1.368(7) ?
    N6 C33 . 1.465(7) ?
    C23 C28 . 1.393(7) ?
    C23 C24 . 1.396(7) ?
    C23 H23A . 0.9300 ?
    C24 C25 . 1.365(8) ?
    C24 H24A . 0.9300 ?
    C25 C26 . 1.387(8) ?
    C25 H25A . 0.9300 ?
    C26 C27 . 1.395(7) ?
    C26 H26A . 0.9300 ?
    C27 C28 . 1.376(8) ?
    C27 H27A . 0.9300 ?
    C28 C29 . 1.524(7) ?
    C29 H29A . 0.9700 ?
    C29 H29B . 0.9700 ?
    C31 C32 . 1.350(8) ?
    C31 H31A . 0.9300 ?
    C32 H32A . 0.9300 ?
    C33 H33A . 0.9600 ?
    C33 H33B . 0.9600 ?
    C33 H33C . 0.9600 ?
    P3 F13 . 1.591(4) ?
    P3 F15 . 1.591(3) ?
    P3 F17 . 1.592(4) ?
    P3 F14 . 1.597(3) ?
    P3 F18 . 1.604(3) ?
    P3 F16 . 1.616(3) ?
loop_
    _geom_angle_atom_site_label_1
    _geom_angle_atom_site_label_2
    _geom_angle_atom_site_label_3
    _geom_angle_site_symmetry_1
    _geom_angle_site_symmetry_3
    _geom_angle
    _geom_angle_publ_flag
    C8 Hg1 C19 . . 178.9(2) ?
    C8 N1 C9 . . 110.7(5) ?
    C8 N1 C7 . . 125.1(5) ?
    C9 N1 C7 . . 124.3(5) ?
    C8 N2 C10 . . 109.6(4) ?
    C8 N2 C11 . . 125.3(5) ?
    C10 N2 C11 . . 125.1(5) ?
    C19 N3 C20 . . 109.5(4) ?
    C19 N3 C18 . . 126.7(4) ?
    C20 N3 C18 . . 123.5(5) ?
    C19 N4 C21 . . 109.3(4) ?
    C19 N4 C22 . . 127.0(5) ?
    C21 N4 C22 . . 123.6(4) ?
    C6 C1 C2 . . 120.0(5) ?
    C6 C1 H1A . . 120.0 ?
    C2 C1 H1A . . 120.0 ?
    C3 C2 C1 . . 119.7(5) ?
    C3 C2 H2A . . 120.1 ?
    C1 C2 H2A . . 120.1 ?
    C2 C3 C4 . . 120.6(5) ?
    C2 C3 H3A . . 119.7 ?
    C4 C3 H3A . . 119.7 ?
    C3 C4 C5 . . 120.0(6) ?
    C3 C4 H4A . . 120.0 ?
    C5 C4 H4A . . 120.0 ?
    C6 C5 C4 . . 120.0(5) ?
    C6 C5 H5A . . 120.0 ?
    C4 C5 H5A . . 120.0 ?
    C5 C6 C1 . . 119.6(5) ?
    C5 C6 C7 . . 122.8(5) ?
    C1 C6 C7 . . 117.5(5) ?
    N1 C7 C6 . . 113.3(5) ?
    N1 C7 H7A . . 108.9 ?
    C6 C7 H7A . . 108.9 ?
    N1 C7 H7B . . 108.9 ?
    C6 C7 H7B . . 108.9 ?
    H7A C7 H7B . . 107.7 ?
    N1 C8 N2 . . 105.9(5) ?
    N1 C8 Hg1 . . 126.1(4) ?
    N2 C8 Hg1 . . 127.7(4) ?
    C10 C9 N1 . . 106.4(5) ?
    C10 C9 H9A . . 126.8 ?
    N1 C9 H9A . . 126.8 ?
    C9 C10 N2 . . 107.4(5) ?
    C9 C10 H10A . . 126.3 ?
    N2 C10 H10A . . 126.3 ?
    N2 C11 H11A . . 109.5 ?
    N2 C11 H11B . . 109.5 ?
    H11A C11 H11B . . 109.5 ?
    N2 C11 H11C . . 109.5 ?
    H11A C11 H11C . . 109.5 ?
    H11B C11 H11C . . 109.5 ?
    C13 C12 C17 . . 119.4(5) ?
    C13 C12 H12A . . 120.3 ?
    C17 C12 H12A . . 120.3 ?
    C14 C13 C12 . . 120.2(5) ?
    C14 C13 H13A . . 119.9 ?
    C12 C13 H13A . . 119.9 ?
    C13 C14 C15 . . 120.3(5) ?
    C13 C14 H14A . . 119.8 ?
    C15 C14 H14A . . 119.8 ?
    C14 C15 C16 . . 119.2(5) ?
    C14 C15 H15A . . 120.4 ?
    C16 C15 H15A . . 120.4 ?
    C17 C16 C15 . . 121.0(5) ?
    C17 C16 H16A . . 119.5 ?
    C15 C16 H16A . . 119.5 ?
    C16 C17 C12 . . 119.8(5) ?
    C16 C17 C18 . . 124.2(5) ?
    C12 C17 C18 . . 115.9(5) ?
    N3 C18 C17 . . 114.3(4) ?
    N3 C18 H18A . . 108.7 ?
    C17 C18 H18A . . 108.7 ?
    N3 C18 H18B . . 108.7 ?
    C17 C18 H18B . . 108.7 ?
    H18A C18 H18B . . 107.6 ?
    N3 C19 N4 . . 106.7(5) ?
    N3 C19 Hg1 . . 125.0(4) ?
    N4 C19 Hg1 . . 128.1(4) ?
    C21 C20 N3 . . 107.4(5) ?
    C21 C20 H20A . . 126.3 ?
    N3 C20 H20A . . 126.3 ?
    C20 C21 N4 . . 107.1(4) ?
    C20 C21 H21A . . 126.4 ?
    N4 C21 H21A . . 126.4 ?
    N4 C22 H22A . . 109.5 ?
    N4 C22 H22B . . 109.5 ?
    H22A C22 H22B . . 109.5 ?
    N4 C22 H22C . . 109.5 ?
    H22A C22 H22C . . 109.5 ?
    H22B C22 H22C . . 109.5 ?
    F1 P1 F2 . . 90.4(3) ?
    F1 P1 F4 . . 178.7(3) ?
    F2 P1 F4 . . 90.9(2) ?
    F1 P1 F3 . . 90.5(2) ?
    F2 P1 F3 . . 91.0(2) ?
    F4 P1 F3 . . 89.8(2) ?
    F1 P1 F6 . . 90.1(2) ?
    F2 P1 F6 . . 89.97(19) ?
    F4 P1 F6 . . 89.56(19) ?
    F3 P1 F6 . . 178.9(2) ?
    F1 P1 F5 . . 90.0(2) ?
    F2 P1 F5 . . 179.4(2) ?
    F4 P1 F5 . . 88.73(19) ?
    F3 P1 F5 . . 89.51(19) ?
    F6 P1 F5 . . 89.53(17) ?
    F11 P2 F10 . . 90.7(2) ?
    F11 P2 F9 . . 89.8(2) ?
    F10 P2 F9 . . 179.4(2) ?
    F11 P2 F7 . . 90.32(19) ?
    F10 P2 F7 . . 89.8(2) ?
    F9 P2 F7 . . 90.26(19) ?
    F11 P2 F12 . . 90.8(2) ?
    F10 P2 F12 . . 90.18(19) ?
    F9 P2 F12 . . 89.78(19) ?
    F7 P2 F12 . . 178.9(2) ?
    F11 P2 F8 . . 178.9(2) ?
    F10 P2 F8 . . 90.3(2) ?
    F9 P2 F8 . . 89.1(2) ?
    F7 P2 F8 . . 89.5(2) ?
    F12 P2 F8 . . 89.4(2) ?
    C30 Hg2 C30 3 . 180.0(4) ?
    C30 N5 C31 . . 110.4(5) ?
    C30 N5 C29 . . 126.6(4) ?
    C31 N5 C29 . . 122.6(5) ?
    C30 N6 C32 . . 109.9(4) ?
    C30 N6 C33 . . 125.3(5) ?
    C32 N6 C33 . . 124.8(5) ?
    C28 C23 C24 . . 120.2(5) ?
    C28 C23 H23A . . 119.9 ?
    C24 C23 H23A . . 119.9 ?
    C25 C24 C23 . . 120.1(5) ?
    C25 C24 H24A . . 120.0 ?
    C23 C24 H24A . . 120.0 ?
    C24 C25 C26 . . 120.0(5) ?
    C24 C25 H25A . . 120.0 ?
    C26 C25 H25A . . 120.0 ?
    C25 C26 C27 . . 120.3(5) ?
    C25 C26 H26A . . 119.8 ?
    C27 C26 H26A . . 119.8 ?
    C28 C27 C26 . . 119.8(5) ?
    C28 C27 H27A . . 120.1 ?
    C26 C27 H27A . . 120.1 ?
    C27 C28 C23 . . 119.6(5) ?
    C27 C28 C29 . . 123.6(5) ?
    C23 C28 C29 . . 116.6(5) ?
    N5 C29 C28 . . 114.0(5) ?
    N5 C29 H29A . . 108.8 ?
    C28 C29 H29A . . 108.8 ?
    N5 C29 H29B . . 108.8 ?
    C28 C29 H29B . . 108.8 ?
    H29A C29 H29B . . 107.7 ?
    N6 C30 N5 . . 105.9(4) ?
    N6 C30 Hg2 . . 126.9(4) ?
    N5 C30 Hg2 . . 127.0(4) ?
    C32 C31 N5 . . 106.6(5) ?
    C32 C31 H31A . . 126.7 ?
    N5 C31 H31A . . 126.7 ?
    C31 C32 N6 . . 107.2(5) ?
    C31 C32 H32A . . 126.4 ?
    N6 C32 H32A . . 126.4 ?
    N6 C33 H33A . . 109.5 ?
    N6 C33 H33B . . 109.5 ?
    H33A C33 H33B . . 109.5 ?
    N6 C33 H33C . . 109.5 ?
    H33A C33 H33C . . 109.5 ?
    H33B C33 H33C . . 109.5 ?
    F13 P3 F15 . . 90.4(2) ?
    F13 P3 F17 . . 91.4(2) ?
    F15 P3 F17 . . 90.44(19) ?
    F13 P3 F14 . . 90.3(2) ?
    F15 P3 F14 . . 179.3(2) ?
    F17 P3 F14 . . 89.77(19) ?
    F13 P3 F18 . . 90.2(2) ?
    F15 P3 F18 . . 90.16(19) ?
    F17 P3 F18 . . 178.3(2) ?
    F14 P3 F18 . . 89.61(19) ?
    F13 P3 F16 . . 179.7(2) ?
    F15 P3 F16 . . 89.57(19) ?
    F17 P3 F16 . . 88.93(19) ?
    F14 P3 F16 . . 89.74(19) ?
    F18 P3 F16 . . 89.47(18) ?
loop_
    _geom_torsion_atom_site_label_1
    _geom_torsion_atom_site_label_2
    _geom_torsion_atom_site_label_3
    _geom_torsion_atom_site_label_4
    _geom_torsion_site_symmetry_1
    _geom_torsion_site_symmetry_2
    _geom_torsion_site_symmetry_3
    _geom_torsion_site_symmetry_4
    _geom_torsion
    _geom_torsion_publ_flag
    C6 C1 C2 C3 . . . . 0.8(8) ?
    C1 C2 C3 C4 . . . . 0.7(9) ?
    C2 C3 C4 C5 . . . . -1.6(9) ?
    C3 C4 C5 C6 . . . . 0.9(9) ?
    C4 C5 C6 C1 . . . . 0.6(8) ?
    C4 C5 C6 C7 . . . . -176.1(5) ?
    C2 C1 C6 C5 . . . . -1.5(8) ?
    C2 C1 C6 C7 . . . . 175.5(5) ?
    C8 N1 C7 C6 . . . . -58.1(7) ?
    C9 N1 C7 C6 . . . . 122.6(6) ?
    C5 C6 C7 N1 . . . . -24.6(7) ?
    C1 C6 C7 N1 . . . . 158.5(5) ?
    C9 N1 C8 N2 . . . . -0.6(6) ?
    C7 N1 C8 N2 . . . . -179.9(5) ?
    C9 N1 C8 Hg1 . . . . -175.3(4) ?
    C7 N1 C8 Hg1 . . . . 5.4(8) ?
    C10 N2 C8 N1 . . . . 0.7(6) ?
    C11 N2 C8 N1 . . . . -179.3(5) ?
    C10 N2 C8 Hg1 . . . . 175.2(4) ?
    C11 N2 C8 Hg1 . . . . -4.7(8) ?
    C8 N1 C9 C10 . . . . 0.3(6) ?
    C7 N1 C9 C10 . . . . 179.7(5) ?
    N1 C9 C10 N2 . . . . 0.1(6) ?
    C8 N2 C10 C9 . . . . -0.5(6) ?
    C11 N2 C10 C9 . . . . 179.5(5) ?
    C17 C12 C13 C14 . . . . -0.2(8) ?
    C12 C13 C14 C15 . . . . -1.4(8) ?
    C13 C14 C15 C16 . . . . 2.1(8) ?
    C14 C15 C16 C17 . . . . -1.1(8) ?
    C15 C16 C17 C12 . . . . -0.4(8) ?
    C15 C16 C17 C18 . . . . 175.7(5) ?
    C13 C12 C17 C16 . . . . 1.1(8) ?
    C13 C12 C17 C18 . . . . -175.4(5) ?
    C19 N3 C18 C17 . . . . 60.2(7) ?
    C20 N3 C18 C17 . . . . -127.5(5) ?
    C16 C17 C18 N3 . . . . 22.5(7) ?
    C12 C17 C18 N3 . . . . -161.2(5) ?
    C20 N3 C19 N4 . . . . 0.5(6) ?
    C18 N3 C19 N4 . . . . 173.6(4) ?
    C20 N3 C19 Hg1 . . . . 175.8(4) ?
    C18 N3 C19 Hg1 . . . . -11.0(7) ?
    C21 N4 C19 N3 . . . . -1.1(6) ?
    C22 N4 C19 N3 . . . . -178.4(5) ?
    C21 N4 C19 Hg1 . . . . -176.2(4) ?
    C22 N4 C19 Hg1 . . . . 6.5(8) ?
    C19 N3 C20 C21 . . . . 0.4(6) ?
    C18 N3 C20 C21 . . . . -173.1(5) ?
    N3 C20 C21 N4 . . . . -1.0(6) ?
    C19 N4 C21 C20 . . . . 1.3(6) ?
    C22 N4 C21 C20 . . . . 178.7(5) ?
    C28 C23 C24 C25 . . . . 0.2(8) ?
    C23 C24 C25 C26 . . . . -0.7(8) ?
    C24 C25 C26 C27 . . . . 0.8(8) ?
    C25 C26 C27 C28 . . . . -0.4(8) ?
    C26 C27 C28 C23 . . . . -0.1(8) ?
    C26 C27 C28 C29 . . . . 175.4(5) ?
    C24 C23 C28 C27 . . . . 0.2(8) ?
    C24 C23 C28 C29 . . . . -175.7(5) ?
    C30 N5 C29 C28 . . . . 57.7(7) ?
    C31 N5 C29 C28 . . . . -130.7(5) ?
    C27 C28 C29 N5 . . . . 26.5(7) ?
    C23 C28 C29 N5 . . . . -157.8(5) ?
    C32 N6 C30 N5 . . . . -1.3(6) ?
    C33 N6 C30 N5 . . . . 179.1(5) ?
    C32 N6 C30 Hg2 . . . . -175.8(4) ?
    C33 N6 C30 Hg2 . . . . 4.5(8) ?
    C31 N5 C30 N6 . . . . 1.4(6) ?
    C29 N5 C30 N6 . . . . 173.9(5) ?
    C31 N5 C30 Hg2 . . . . 175.9(4) ?
    C29 N5 C30 Hg2 . . . . -11.6(8) ?
    C30 N5 C31 C32 . . . . -1.0(6) ?
    C29 N5 C31 C32 . . . . -173.8(5) ?
    N5 C31 C32 N6 . . . . 0.2(6) ?
    C30 N6 C32 C31 . . . . 0.7(6) ?
    C33 N6 C32 C31 . . . . -179.6(5) ?
loop_
    _geom_hbond_atom_site_label_D
    _geom_hbond_atom_site_label_H
    _geom_hbond_atom_site_label_A
    _geom_hbond_site_symmetry_A
    _geom_hbond_distance_DH
    _geom_hbond_distance_HA
    _geom_hbond_distance_DA
    _geom_hbond_angle_DHA
    _geom_hbond_publ_flag
    C10 H10A F15 2_655 0.93 2.32 3.240(7) 171 yes
    C11 H11C F6 1_565 0.96 2.55 3.375(7) 144 yes
    C13 H13A F7 2_655 0.93 2.43 3.355(7) 175 yes
    C18 H18A F5 1_565 0.97 2.50 3.282(6) 138 yes
    C18 H18B F13 1_565 0.97 2.45 3.111(6) 125 yes
    C21 H21A F12 2_555 0.93 2.51 3.351(6) 150 yes
    C29 H29B F17 3_565 0.97 2.48 3.125(7) 123 yes
    C31 H31A F11 3_565 0.93 2.43 3.271(6) 150 yes
