# Supplementary material for: Bis(1-benzyl-3-methyl­imidazolium-κC 2)mercury(II) bis­(hexa­fluoridophosphate)
Source: Acta Crystallogr Sect E Struct Rep Online. 2011 Aug 17;67(Pt 9):m1242–3. doi: 10.1107/S1600536811032235 (PMC3200814; doi:10.1107/S1600536811032235)
Supplement: Supplementary file 2 [file e-67-m1242-Isup2.hkl]

#
# h,k,l, Fc-squared, Fo-squared, sigma(Fo-squared) and status flag
#
data_I
_shelx_title ' kahgm in P2(1)/c (100K)'
_shelx_refln_list_code          4
_shelx_F_calc_maximum      861.01
_exptl_crystal_F_000      2412.00
_reflns_d_resolution_high  0.8409
 
loop_
 _symmetry_equiv_pos_as_xyz
 'x, y, z'
 '-x, y+1/2, -z+1/2'
 '-x, -y, -z'
 'x, -y-1/2, z-1/2'
 
_cell_length_a    15.1260
_cell_length_b    10.3044
_cell_length_c    26.3984
_cell_angle_alpha  90.000
_cell_angle_beta  102.275
_cell_angle_gamma  90.000
 
_shelx_F_squared_multiplier     1.000
 
loop_
 _refln_index_h
 _refln_index_k
 _refln_index_l
 _refln_F_squared_calc
 _refln_F_squared_meas
 _refln_F_squared_sigma
 _refln_observed_status
   2   0   0     3573.25     3341.83    105.24 o
   3   0   0     2916.28     2715.18    100.99 o
   4   0   0    21184.17    19635.40    564.49 o
   5   0   0    18202.16    17665.94    517.13 o
   6   0   0   122734.29   123666.20   3446.17 o
   7   0   0    27332.22    26920.11    895.82 o
   8   0   0    15726.62    16296.24    496.47 o
   9   0   0    33453.24    33361.47    970.79 o
  10   0   0    68187.98    69057.72   1960.82 o
  11   0   0    10243.65    10397.44    414.61 o
  12   0   0     1607.92     1251.41    164.57 o
  13   0   0    39565.74    38521.09   1257.43 o
  14   0   0      316.13      -30.69    347.62 o
  15   0   0    10253.57     9534.35    564.28 o
  16   0   0    23377.63    21787.94    993.92 o
  17   0   0       48.65      377.93    325.72 o
   1   1   0      931.82      837.38     90.97 o
   2   1   0     4279.71     4173.86     97.44 o
   3   1   0    78319.16    80605.20   2275.30 o
   4   1   0     3356.96     3114.43     84.83 o
   5   1   0      213.85      136.99     32.32 o
   6   1   0     7976.66     8374.41    216.66 o
   7   1   0     2293.81     2150.59     86.16 o
   8   1   0       12.74      -99.20     49.60 o
   9   1   0      412.69      281.10     86.52 o
  10   1   0     1197.82     1131.87     93.50 o
  11   1   0      277.42      411.80    137.10 o
  12   1   0     1995.80     1962.09    127.28 o
  13   1   0      223.56      214.24    117.11 o
  14   1   0      160.75      183.30    125.50 o
  15   1   0     1457.08     1726.36    167.58 o
  16   1   0      298.68      -30.74    189.44 o
  17   1   0      379.72      406.57    209.57 o
   0   2   0     2844.47     2775.36    190.21 o
   1   2   0     2400.61     2474.99    183.75 o
   2   2   0     7717.76     7276.92    367.14 o
   3   2   0   254154.09   247678.36   5003.12 o
   4   2   0    12266.43    11851.96    336.12 o
   5   2   0    11266.25    10943.23    277.97 o
   6   2   0    77238.76    78687.27   1701.70 o
   7   2   0    29337.36    28312.52    628.01 o
   8   2   0     9379.16     9177.11    235.79 o
   9   2   0    32433.81    30886.10    742.28 o
  10   2   0    40546.52    39702.19    853.39 o
  11   2   0     2641.28     2289.41    132.48 o
  12   2   0    42778.41    41254.62   1131.78 o
  13   2   0    50637.18    49798.04   1238.09 o
  14   2   0     2871.91     2506.43    177.53 o
  15   2   0     1939.73     1463.04    183.43 o
  16   2   0    27009.03    25236.39    778.33 o
  17   2   0      393.18      477.44    182.98 o
   1   3   0    21597.16    19160.86    624.50 o
   2   3   0     8799.15     8492.95    500.98 o
   3   3   0      414.67      396.70    101.05 o
   4   3   0    29392.58    28380.08    884.20 o
   5   3   0       58.70     -111.15     75.33 o
   6   3   0    12313.38    12121.79    290.14 o
   7   3   0     4518.78     4074.51    150.83 o
   8   3   0       27.88     -139.27     69.64 o
   9   3   0     1906.06     1819.58    129.49 o
  10   3   0     4357.32     3947.64    199.09 o
  11   3   0     1275.44     1208.34    150.29 o
  12   3   0     2078.25     2202.13    142.44 o
  13   3   0      170.09      -58.78    110.03 o
  14   3   0      952.26     1167.16    214.60 o
  15   3   0     8742.77     8270.82    422.74 o
  16   3   0      422.64      387.18    204.66 o
  17   3   0     1270.38     1130.24    308.09 o
   1   4   0    10169.10     9202.94    398.38 o
   2   4   0     2432.10     2159.38    154.11 o
   3   4   0    87848.70    85855.00   6017.74 o
   4   4   0     1134.58     1140.09    135.02 o
   5   4   0     3993.55     2901.84    349.77 o
   6   4   0    39766.40    37207.08    935.81 o
   7   4   0    28970.64    26866.35    748.12 o
   8   4   0     5362.58     4905.07    221.31 o
   9   4   0    30454.31    31690.10    795.48 o
  10   4   0    22319.88    22106.32    580.81 o
  11   4   0     1279.59     1303.56    134.14 o
  12   4   0     1843.82     2239.70    226.02 o
  13   4   0    22168.48    26882.00   1691.66 o
  14   4   0      583.04      419.77    171.03 o
  15   4   0     3726.18     3141.21    268.23 o
  16   4   0    20746.00    20801.91    781.12 o
   1   5   0    19873.07    17755.52    716.62 o
   2   5   0     7574.40     6291.87    321.48 o
   3   5   0    12666.74    11272.65    560.69 o
   4   5   0     4788.25     4648.66    285.56 o
   5   5   0    22020.78    20743.47    832.11 o
   6   5   0     2826.53     1822.13    123.18 o
   7   5   0    45519.75    44912.41   2234.38 o
   8   5   0      740.19     1104.72    296.74 o
   9   5   0    17064.89    18139.07    716.26 o
  10   5   0     1587.89     1070.81    212.16 o
  11   5   0       61.29     -140.84    189.18 o
  12   5   0     6771.57     7640.95    470.35 o
  13   5   0     1433.69     1444.97    322.52 o
  14   5   0     1905.53     1849.97    200.90 o
  15   5   0     6387.12     7346.18    760.78 o
  16   5   0      507.13      452.04    204.08 o
   0   6   0    25690.68    22054.01    907.29 o
   1   6   0       67.62       81.76    107.41 o
   2   6   0      777.90      781.28    106.39 o
   3   6   0    32629.24    31022.80   1757.55 o
   4   6   0    17924.46    16440.92    625.87 o
   5   6   0     3690.74     4505.06    380.07 o
   6   6   0    36055.77    37504.85   2114.58 o
   7   6   0     5159.48     5589.46    440.92 o
   8   6   0      202.99      381.19    189.82 o
   9   6   0    15227.94    15400.53    562.44 o
  10   6   0    10956.64    10474.13    542.56 o
  11   6   0       36.04     -116.31    524.19 o
  12   6   0     6821.75     6653.44    398.17 o
  13   6   0    19768.18    20229.73    816.19 o
  14   6   0       36.40      169.42    213.01 o
  15   6   0     1566.61     1563.82    260.80 o
   1   7   0    14344.28    14734.35    783.36 o
   2   7   0     6359.41     5580.99    268.69 o
   3   7   0     3241.13     2966.83    238.69 o
   4   7   0    36440.09    34190.38   1135.29 o
   5   7   0     3740.28     3413.30    227.98 o
   6   7   0     9196.24     9702.11    603.18 o
   7   7   0    15460.52    15269.29   1275.02 o
   8   7   0      683.59      619.66    172.22 o
   9   7   0    10634.64    10331.50    785.36 o
  10   7   0     7111.79     7817.55    679.76 o
  11   7   0      761.42      876.14    342.05 o
  12   7   0    16311.33    16702.43   1155.04 o
  13   7   0     2377.97     2362.93    264.15 o
  14   7   0     2039.37     2342.39    272.62 o
   1   8   0     6454.32     6086.40    255.08 o
   2   8   0     2741.25     2836.93    168.56 o
   3   8   0    28641.99    28095.45    953.97 o
   4   8   0     5090.25     4864.66    273.02 o
   5   8   0       82.34      -25.35    153.42 o
   6   8   0     5897.89     5868.92    451.45 o
   7   8   0    12486.97    12556.54    643.37 o
   8   8   0      178.85      431.68    296.47 o
   9   8   0     3943.95     4195.97    493.35 o
  10   8   0     1835.38     2279.04    416.18 o
  11   8   0      271.27      237.29    329.99 o
  12   8   0     6417.62     6039.94    664.18 o
  13   8   0     4328.94     3803.07    396.37 o
   1   9   0    22003.92    23531.31   1282.50 o
   2   9   0    12809.28    12654.25    745.32 o
   3   9   0      631.15      537.08    127.38 o
   4   9   0     4553.56     4354.61    267.31 o
   5   9   0     4409.45     4133.76    265.29 o
   6   9   0     4511.42     4544.50    334.11 o
   7   9   0    15039.76    13979.87    980.55 o
   8   9   0      378.16      272.49    303.35 o
   9   9   0     9061.69     9416.16    783.10 o
  10   9   0     8564.43     9514.50    799.19 o
  11   9   0      126.32      410.95    356.57 o
   0  10   0    10589.80    11030.61    679.92 o
   1  10   0      229.95      -55.02    131.09 o
   2  10   0     5676.98     5365.48    269.75 o
   3  10   0     7410.40     7188.70    313.95 o
   4  10   0     4806.01     4608.57    246.58 o
   5  10   0      632.21      638.52    167.61 o
   6  10   0     6247.04     6081.21    611.99 o
   7  10   0     4175.38     4046.50    513.65 o
   8  10   0     4155.48     4100.23    528.06 o
   9  10   0     4357.61     3609.52    518.43 o
  10  10   0     3387.72     4820.65    580.17 o
   1  11   0    10443.68     9890.58    391.01 o
   2  11   0     6185.20     6179.92    304.67 o
   3  11   0     1368.56     1289.08    172.34 o
   4  11   0    19411.26    21054.89    708.80 o
   5  11   0     2045.22     1969.23    402.10 o
   6  11   0     7132.24     6338.22    647.99 o
   7  11   0     9869.04     9258.15    791.53 o
   0  12   0      936.06      800.72    253.05 o
   1  12   0     4190.29     4273.51    259.68 o
   2  12   0     2957.93     3044.20    231.40 o
   3  12   0      913.27      733.76    174.53 o
 -17   1   1    36325.99    34693.05   1188.69 o
 -16   1   1      549.67      180.74    189.04 o
 -15   1   1     2070.24     2316.18    177.02 o
 -14   1   1    20342.24    19885.11    553.94 o
 -13   1   1    15564.35    14755.26    432.66 o
 -12   1   1     4097.30     3846.71    164.39 o
 -11   1   1    48967.50    47880.36   1024.24 o
 -10   1   1    30697.16    30969.44    673.84 o
  -9   1   1    11165.26    11107.44    267.17 o
  -8   1   1    34995.84    34754.30    757.44 o
  -7   1   1    73387.81    71095.30   1592.72 o
  -6   1   1     4637.42     4263.36    138.05 o
  -5   1   1    28084.80    28488.26    578.91 o
  -4   1   1   205076.63   205005.97   4653.04 o
  -3   1   1     1809.02     1738.56     62.81 o
  -2   1   1     3077.83     3087.71     69.95 o
   0   1   1      945.91      839.69     70.30 o
   1   1   1       39.96       41.29     14.57 o
   2   1   1   238486.83   238002.86   5063.03 o
   3   1   1     1849.97     1758.44     56.03 o
   4   1   1    12608.69    12079.79    249.07 o
   5   1   1   178595.72   179949.36   3972.73 o
   6   1   1    25433.56    24301.81    567.93 o
   7   1   1     7837.96     7262.39    189.96 o
   8   1   1    88659.97    91464.80   1819.95 o
   9   1   1    40814.23    41116.76    841.49 o
  10   1   1     9558.95     9848.54    259.66 o
  11   1   1    16255.35    16352.00    393.80 o
  12   1   1    30663.35    29959.49    703.82 o
  13   1   1     2027.99     1652.98    151.49 o
  14   1   1     7308.88     6216.07    268.51 o
  15   1   1    42533.15    40049.08   1032.73 o
  16   1   1     1074.34      751.36    208.31 o
  17   1   1      767.25      659.29    222.86 o
 -17   2   1      218.06     -156.81    167.69 o
 -16   2   1     2450.34     2298.87    210.12 o
 -15   2   1      254.36      -22.61    162.61 o
 -14   2   1      101.26       66.45    132.64 o
 -13   2   1     4353.41     4633.57    211.74 o
 -12   2   1      376.70      504.50    175.30 o
 -11   2   1     2146.32     1991.70    200.80 o
 -10   2   1     1906.29     1787.93     98.58 o
  -9   2   1        4.39     -139.87     69.94 o
  -8   2   1      119.85       -6.85     50.86 o
  -7   2   1    22872.13    25343.80    675.99 o
  -6   2   1      262.44      194.84     92.39 o
  -5   2   1     5834.53     6134.21    168.03 o
  -4   2   1      264.59      242.92     55.75 o
  -3   2   1     3720.91     3362.01    138.58 o
  -2   2   1      914.49      890.41     50.53 o
  -1   2   1       63.55       -0.06     46.83 o
   0   2   1      967.80      902.24     53.12 o
   1   2   1     7043.86     6811.03    287.00 o
   2   2   1    24173.84    24537.41    666.21 o
   3   2   1     2952.79     2672.94     80.68 o
   4   2   1     2943.17     2989.02    110.38 o
   5   2   1     2003.93     1914.56     80.94 o
   6   2   1      962.76      705.76     52.93 o
   7   2   1       36.82      -50.27     72.45 o
   8   2   1    16690.69    16828.37    386.77 o
   9   2   1     2152.42     2132.61    105.04 o
  10   2   1      196.63      162.41     91.09 o
  11   2   1     1433.39     1503.15    118.37 o
  12   2   1     2323.26     2425.66    147.55 o
  13   2   1       25.17      381.85    120.78 o
  14   2   1    10037.71    10145.72    353.12 o
  15   2   1      361.69      118.41    153.85 o
  16   2   1      560.05      611.68    254.37 o
  17   2   1       47.06      315.04    181.13 o
 -17   3   1    16560.94    15008.42    627.49 o
 -16   3   1     2430.45     1933.18    245.56 o
 -15   3   1     1657.78     1284.91    210.94 o
 -14   3   1    52052.83    53554.21   1768.06 o
 -13   3   1     4302.64     3808.13    202.09 o
 -12   3   1     2613.28     2684.23    161.83 o
 -11   3   1    24373.02    24187.37    748.54 o
 -10   3   1    55198.02    53657.54   1471.64 o
  -9   3   1     4240.03     3639.53    152.07 o
  -8   3   1    18150.01    18548.67    700.78 o
  -7   3   1    44188.99    44607.89    906.27 o
  -6   3   1     3414.32     3061.02    181.54 o
  -5   3   1    31951.63    30484.62    699.24 o
  -4   3   1    75285.25    77247.95   2206.08 o
  -3   3   1    13143.61    12737.12    503.70 o
  -2   3   1     3225.72     3159.20    182.59 o
  -1   3   1   206211.47   194534.00   7483.92 o
   0   3   1        2.41      -25.55     38.96 o
   1   3   1      240.28      218.19     58.26 o
   2   3   1    95642.13    93647.49   2901.96 o
   3   3   1    16967.70    16161.35    511.56 o
   4   3   1      672.69      538.11     58.43 o
   5   3   1   100928.62    97165.37   1981.67 o
   6   3   1     6034.90     5101.67    202.45 o
   7   3   1     6772.56     6437.21    179.48 o
   8   3   1    63318.79    61210.57   1404.49 o
   9   3   1    32229.94    32714.61   1132.07 o
  10   3   1     4000.60     4053.63    204.54 o
  11   3   1     1408.13     1295.40    126.79 o
  12   3   1    33673.31    33766.77    894.46 o
  13   3   1     3923.19     3732.75    262.63 o
  14   3   1    11450.73    10419.94    402.85 o
  15   3   1    23164.91    22838.59    946.02 o
  16   3   1        9.65     -253.80    195.74 o
 -16   4   1     3076.00     2639.55    264.21 o
 -15   4   1     2310.64     1901.06    238.87 o
 -14   4   1      625.47      392.31    168.64 o
 -13   4   1     7478.48     8910.71    608.44 o
 -12   4   1      171.11      -67.84    138.08 o
 -11   4   1    10083.25    10210.92    602.28 o
 -10   4   1    26304.17    25752.56    663.04 o
  -9   4   1        5.94     -145.92     87.33 o
  -8   4   1     6781.19     6733.79    427.99 o
  -7   4   1     7885.46     7872.94    341.21 o
  -6   4   1     2663.92     2384.32    120.92 o
  -5   4   1    13028.61    11777.42    315.47 o
  -4   4   1      894.04      771.63    150.03 o
  -3   4   1     5789.36     6006.04    323.32 o
  -2   4   1     7980.12     7167.56    325.56 o
  -1   4   1     9222.62     8097.49    357.33 o
   0   4   1     8464.47     7216.32    456.60 o
   1   4   1    18000.51    16574.96    963.76 o
   2   4   1      374.80      905.51    153.40 o
   3   4   1    32366.89    28995.18    924.30 o
   4   4   1     3149.75     2869.92    182.36 o
   5   4   1     4909.06     4961.42    277.26 o
   6   4   1     4964.94     4800.16    174.34 o
   7   4   1     8087.46     7731.44    408.02 o
   8   4   1    10017.95     9672.36    436.13 o
   9   4   1     8421.94     7763.91    254.38 o
  10   4   1      463.84      427.78     96.04 o
  11   4   1     8744.73    10100.10    535.83 o
  12   4   1     8432.47     9822.39    811.81 o
  13   4   1     1558.75     1770.90    205.07 o
  14   4   1      437.40      767.11    174.46 o
  15   4   1       90.52      -41.32    188.69 o
  16   4   1     1527.24     1271.68    247.39 o
 -16   5   1      186.23      -84.17    196.21 o
 -15   5   1      100.80      -92.99    167.98 o
 -14   5   1    12764.40    14804.58   1257.75 o
 -13   5   1    14053.84    14406.08    747.08 o
 -12   5   1      263.62     -118.24    206.55 o
 -11   5   1    35757.86    37173.46   1713.51 o
 -10   5   1     3952.29     3914.09    387.79 o
  -9   5   1     1829.42     1481.88    207.49 o
  -8   5   1    26129.68    28039.41   1302.08 o
  -7   5   1     9814.96     8454.23    326.30 o
  -6   5   1     1671.49      917.05    120.82 o
  -4   5   1   104534.79    94651.22   3686.59 o
  -3   5   1      253.96      220.65    102.03 o
  -2   5   1     1060.42     1074.95    130.41 o
  -1   5   1    65870.08    60039.84   1918.29 o
   0   5   1       27.64      -13.92     65.51 o
   1   5   1        5.00       -2.83     67.67 o
   2   5   1   145963.06   133745.17   4223.29 o
   3   5   1    14543.49    13166.39    466.96 o
   4   5   1     4182.19     3893.16    240.87 o
   5   5   1    38065.37    37255.09   1189.56 o
   6   5   1    18189.27    17596.35    577.16 o
   7   5   1     1145.06     1095.88    201.54 o
   8   5   1    11587.18    11667.59    744.90 o
   9   5   1    26092.23    25954.94   1108.02 o
  10   5   1     1215.15     1257.39    163.51 o
  11   5   1    16090.11    17889.79    943.74 o
  12   5   1    24641.11    28479.86   1840.69 o
  13   5   1       19.77     -161.03    214.97 o
  14   5   1     1824.56     1587.47    193.16 o
  15   5   1    13367.57    14430.18    916.91 o
 -15   6   1     1658.56     1740.15    265.20 o
 -14   6   1      227.16     -199.63    216.63 o
 -13   6   1    16631.82    17402.01    730.68 o
 -12   6   1     3548.70     3314.60    587.10 o
 -11   6   1     2682.05     2465.34    281.79 o
 -10   6   1     4060.15     3614.00    727.26 o
  -9   6   1      113.60       31.65    122.69 o
  -8   6   1    19345.84    19143.77   1477.35 o
  -7   6   1    34051.63    34214.99   1933.69 o
  -6   6   1      306.60      429.51    159.97 o
  -5   6   1    12050.52    12256.83    753.65 o
  -4   6   1    13134.56    13375.60    483.62 o
  -3   6   1    13281.65    12757.67    462.63 o
  -2   6   1    43190.05    38750.36   1262.44 o
  -1   6   1      919.58     1092.51     94.80 o
   0   6   1    27136.54    23694.30    791.65 o
   1   6   1     9814.54     9117.00    545.77 o
   2   6   1      320.36      263.42     90.32 o
   3   6   1    31060.96    27769.09    924.63 o
   4   6   1     2805.70     2573.26    213.82 o
   5   6   1    36772.15    36891.32   1485.65 o
   6   6   1    10150.50    11736.72    749.67 o
   7   6   1     2144.90     2211.66    267.93 o
   8   6   1    13166.96    15265.50    946.03 o
   9   6   1    10648.70    10599.76    424.75 o
  10   6   1     2226.92     2702.53    205.34 o
  11   6   1     7882.86     8230.54    426.78 o
  12   6   1     2236.38     2155.22    244.78 o
  13   6   1     1305.70     1272.39    232.25 o
  14   6   1    10431.58    11259.06    554.37 o
  15   6   1     1084.58     1383.83    258.64 o
 -14   7   1    10826.69    11122.35    617.12 o
 -13   7   1     3062.35     2847.48    430.25 o
 -12   7   1       35.54     -339.83    334.05 o
 -11   7   1     3675.04     3683.01    320.21 o
 -10   7   1    10170.26     9144.82    742.48 o
  -9   7   1      111.84        4.70    260.54 o
  -8   7   1    25066.92    25050.13   1052.06 o
  -7   7   1    20731.13    20478.33    878.31 o
  -6   7   1     1170.50     1283.69    217.73 o
  -5   7   1     1329.50     1385.36    144.22 o
  -4   7   1    14432.04    14813.73    868.21 o
  -3   7   1     5572.20     5185.16    289.24 o
  -2   7   1     3945.30     3693.98    183.96 o
  -1   7   1    47240.45    44234.69   1322.33 o
   0   7   1      384.27      314.96    126.37 o
   1   7   1     6934.61     8003.89    485.22 o
   2   7   1    17135.48    15974.66    572.77 o
   3   7   1     2820.37     2521.35    174.21 o
   4   7   1      767.65      628.23    123.26 o
   5   7   1    25950.90    24337.11   1016.86 o
   6   7   1     6915.44     7358.29    400.96 o
   7   7   1       20.86       19.13    325.05 o
   8   7   1     4992.43     4826.63    340.59 o
   9   7   1     6309.58     6428.18    398.71 o
  10   7   1      155.47      391.53    297.92 o
  11   7   1    10092.05     9350.16    782.16 o
  12   7   1    10721.54    10675.23    668.80 o
  13   7   1      156.76      -87.68    256.01 o
  14   7   1     2344.61     2094.57    350.13 o
 -13   8   1     6183.65     6891.47    706.19 o
 -12   8   1      272.56      304.35    357.01 o
 -11   8   1     1839.17     1828.43    418.05 o
 -10   8   1    12600.33    13292.84    967.66 o
  -9   8   1        3.77     -379.76    266.07 o
  -8   8   1    20537.73    19284.10   1234.24 o
  -7   8   1     3680.84     3567.29    387.30 o
  -6   8   1     1534.85     1312.06    227.57 o
  -5   8   1    30043.12    28708.47    979.05 o
  -4   8   1     2914.84     2756.53    194.58 o
  -3   8   1    17876.60    16783.34    523.57 o
  -2   8   1    12440.38    12266.32    570.61 o
  -1   8   1     1669.82     1867.33    143.47 o
   0   8   1     9344.35    11905.39    527.43 o
   1   8   1    20968.48    20254.07    685.21 o
   2   8   1     6976.98     6600.67    316.20 o
   3   8   1    25126.90    23037.31    800.63 o
   4   8   1     6900.77     6567.06    316.04 o
   5   8   1     1834.66     1702.40    204.47 o
   6   8   1    23168.92    22953.92   1129.42 o
   7   8   1      449.49      412.57    177.62 o
   8   8   1    13284.50    13858.74    661.18 o
   9   8   1     5960.63     5219.64    572.61 o
  10   8   1        3.61      -19.93    303.66 o
  11   8   1    10266.67    11514.66    905.41 o
  12   8   1     6598.82     6440.82    518.04 o
  13   8   1     1039.85      922.42    304.57 o
 -12   9   1      720.70      942.20    393.57 o
 -11   9   1     6417.19     7901.20    739.98 o
 -10   9   1     8644.88     8069.29    729.83 o
  -9   9   1      111.48       44.91    313.26 o
  -8   9   1     2625.16     2239.10    396.60 o
  -7   9   1     3155.41     3258.76    447.61 o
  -6   9   1     5723.41     5867.73    377.77 o
  -5   9   1     3825.61     3598.79    368.48 o
  -4   9   1     3890.97     3670.98    203.36 o
  -3   9   1      755.44      786.69    181.07 o
  -2   9   1     4250.06     3942.09    215.62 o
  -1   9   1    13984.24    15059.18    554.40 o
   0   9   1     2484.54     2453.33    174.59 o
   1   9   1     1945.46     1891.89    159.56 o
   2   9   1    13287.30    12560.08    427.90 o
   3   9   1     5750.59     5691.98    700.17 o
   4   9   1     6077.26     5975.64    336.50 o
   5   9   1     5493.70     5213.08    358.84 o
   6   9   1     1867.12     2064.36    241.61 o
   7   9   1      182.40       96.18    184.13 o
   8   9   1     5160.39     5898.20    610.44 o
   9   9   1     5537.10     6406.25    646.88 o
  10   9   1      350.16      867.43    357.93 o
  11   9   1     4933.71     4856.59    596.03 o
 -10  10   1     9331.72     9422.26    820.67 o
  -9  10   1       46.57      767.87    361.34 o
  -8  10   1    10659.56    10937.29    859.80 o
  -7  10   1     4825.51     5067.94    562.90 o
  -6  10   1     2769.01     3148.81    456.46 o
  -5  10   1    11583.06    11621.38    557.33 o
  -4  10   1     6202.28     5645.61    275.22 o
  -3  10   1     5935.81     6234.26    288.52 o
  -2  10   1    15837.80    17376.53    842.99 o
  -1  10   1      137.97      -68.15    127.28 o
   0  10   1    15432.90    15307.49    507.56 o
   1  10   1    15740.33    15264.38    506.70 o
   2  10   1     4160.01     4093.46    228.01 o
   3  10   1    13903.43    13190.57    455.25 o
   4  10   1     1865.14     1851.35    196.55 o
   5  10   1    11535.65    12264.07   1105.56 o
   6  10   1     8335.26     7530.91    677.19 o
   7  10   1     2574.09     2855.21    452.70 o
   8  10   1     7005.66     7229.33    692.55 o
   9  10   1    16886.46    17363.84   1197.30 o
  10  10   1      645.59     1216.26    406.00 o
  -7  11   1     4274.27     4361.15    553.58 o
  -6  11   1     3258.68     3741.64    512.19 o
  -5  11   1      260.21       23.65    232.25 o
  -4  11   1     1111.06     1232.66    259.90 o
  -3  11   1     1978.54     2294.75    196.64 o
  -2  11   1     6309.09     6896.53    332.02 o
  -1  11   1     1791.82     1579.30    186.62 o
   0  11   1     4430.66     4111.66    244.21 o
   1  11   1     6168.19     6007.03    300.62 o
   2  11   1     3668.56     3493.22    227.91 o
   3  11   1     3128.36     3508.15    244.94 o
   4  11   1      722.34      887.78    185.15 o
   5  11   1     6327.41     5224.73    581.79 o
   6  11   1     1665.93     2269.70    429.95 o
   7  11   1     5733.54     6513.71    677.94 o
  -3  12   1     1375.14     1532.16    278.58 o
  -2  12   1     4928.91     4946.82    279.10 o
  -1  12   1      435.76      214.93    161.35 o
   0  12   1     7157.89     7084.04    337.61 o
   1  12   1     4817.05     4884.34    274.09 o
   2  12   1       39.54     -133.58    156.48 o
   3  12   1     7409.67     7681.91    403.17 o
 -17   0   2     2234.05     1852.96    398.15 o
 -16   0   2      866.39      146.38    299.79 o
 -15   0   2    51738.62    50696.32   2029.42 o
 -14   0   2     2109.61     1782.77    228.37 o
 -13   0   2     3744.87     3884.52    249.42 o
 -12   0   2    28953.43    28722.27    948.77 o
 -11   0   2    30550.18    31467.96    928.26 o
 -10   0   2     7628.90     7766.42    290.37 o
  -9   0   2   104828.38   105542.28   2951.97 o
  -8   0   2    43073.84    41131.13   1364.65 o
  -7   0   2    17484.80    17316.34    599.12 o
  -6   0   2     8857.02     8200.35    285.10 o
  -5   0   2   174660.11   186444.84   5665.49 o
  -4   0   2    12196.60    12057.22    386.89 o
  -3   0   2     2082.90     1972.47     93.73 o
  -2   0   2   557136.88   633481.19  16773.28 o
  -1   0   2     2449.32     2695.95    109.63 o
   1   0   2   160080.61   142160.98   6037.08 o
   2   0   2      443.79      535.91     46.33 o
   3   0   2     4290.77     5218.92    311.26 o
   4   0   2   145245.23   144971.61   4035.10 o
   5   0   2    10987.66    10865.24    339.27 o
   6   0   2     5676.61     5444.08    227.18 o
   7   0   2    35937.17    34952.38   1009.26 o
   8   0   2    71954.06    72701.05   2055.16 o
   9   0   2    33036.79    35364.90   1037.75 o
  10   0   2    32045.63    31599.40    941.97 o
  11   0   2    40026.46    35824.13   1200.39 o
  12   0   2     1296.02     1319.56    172.21 o
  13   0   2     9377.35     8687.16    399.98 o
  14   0   2    37193.20    35856.68   1489.51 o
  15   0   2      250.70       21.49    231.15 o
  16   0   2     4413.62     4335.86    389.59 o
  17   0   2    19283.54    19938.23    949.08 o
 -17   1   2       16.77       62.24    218.66 o
 -16   1   2      346.14      290.79    189.41 o
 -15   1   2     1832.24     1697.84    177.06 o
 -14   1   2      243.12      272.00    122.30 o
 -13   1   2      619.76      634.51    196.76 o
 -12   1   2     7180.34     6860.37    225.79 o
 -11   1   2     3197.18     2800.93    124.27 o
 -10   1   2       93.43       64.50     73.73 o
  -9   1   2     1130.76     1023.55     92.24 o
  -8   1   2    20826.94    23103.91    540.30 o
  -7   1   2     1035.39      932.99     62.77 o
  -6   1   2     2600.19     2658.54    102.52 o
  -5   1   2     5216.88     5080.08    133.71 o
  -4   1   2     1794.33     1812.11     60.50 o
  -3   1   2     2729.45     2995.93     85.89 o
  -2   1   2     8441.10     9924.87    317.21 o
  -1   1   2       66.39      102.45     20.35 o
   0   1   2     2516.96     2433.21     74.01 o
   1   1   2     4546.16     5088.36    251.02 o
   2   1   2     3845.22     3537.81    119.15 o
   3   1   2       24.89      -38.63     22.64 o
   4   1   2     4291.81     4149.77    107.17 o
   5   1   2      251.94      235.86     42.36 o
   6   1   2     3312.23     3190.20    110.18 o
   7   1   2      408.05      503.57     53.97 o
   8   1   2     4874.10     4964.99    149.65 o
   9   1   2        3.80       34.55     59.94 o
  10   1   2      172.43      223.98     75.67 o
  11   1   2     1179.84     1088.77    100.48 o
  12   1   2      724.21      804.66    143.32 o
  13   1   2     1297.61     1295.90    147.88 o
  14   1   2     7603.35     6971.07    293.99 o
  15   1   2      746.83      672.46    153.45 o
  16   1   2     3199.99     3408.16    254.31 o
  17   1   2      395.25      540.83    223.33 o
 -17   2   2       75.32      -31.46    174.38 o
 -16   2   2       56.79      -55.08    150.99 o
 -15   2   2    21900.65    23830.76    967.56 o
 -14   2   2    19599.42    18670.89    581.10 o
 -13   2   2     4397.53     4020.65    228.49 o
 -12   2   2    54258.08    52824.51   1822.16 o
 -11   2   2    23199.43    22131.45    550.10 o
 -10   2   2    11109.26    11052.72    288.08 o
  -9   2   2    31432.34    30581.41    683.70 o
  -8   2   2    40033.06    40500.44    824.85 o
  -7   2   2     7979.64     7704.29    202.85 o
  -6   2   2    30234.42    30732.70    736.77 o
  -5   2   2   129067.08   131166.22   3071.89 o
  -4   2   2     6931.31     6989.74    157.88 o
  -3   2   2     4102.79     4133.41     87.34 o
  -2   2   2     4541.88     4714.03    201.59 o
  -1   2   2      576.28      606.23     48.64 o
   0   2   2      485.15      472.13     42.30 o
   1   2   2   220652.98   212122.19   6526.75 o
   2   2   2     5521.54     5004.07    152.30 o
   3   2   2     2130.20     1809.34     64.68 o
   4   2   2   216751.59   213264.25   4974.39 o
   5   2   2    27983.56    27249.21    620.42 o
   6   2   2     7192.78     6903.19    187.36 o
   7   2   2    77901.78    79042.47   1625.58 o
   8   2   2    29652.04    28081.11    566.64 o
   9   2   2     2456.72     2358.21    111.85 o
  10   2   2    46557.40    47343.04   1096.94 o
  11   2   2    38801.93    39507.98    945.13 o
  12   2   2     7229.66     7178.71    260.39 o
  13   2   2     1312.83     1085.43    143.84 o
  14   2   2    27678.90    26282.45    711.77 o
  15   2   2      878.52      925.96    160.61 o
  16   2   2      236.05       52.02    170.93 o
  17   2   2    30652.21    28674.23    884.16 o
 -17   3   2     2364.15     2000.64    252.69 o
 -16   3   2     1067.30      630.68    209.89 o
 -15   3   2      146.12      -49.58    141.37 o
 -14   3   2    13431.99    14274.24    478.05 o
 -13   3   2     9843.68     9110.24    408.74 o
 -12   3   2      768.83      669.70    111.19 o
 -11   3   2      695.94      601.05    117.25 o
 -10   3   2       41.15      -59.41    104.57 o
  -9   3   2     5288.83     4814.38    175.72 o
  -8   3   2    13793.51    14398.08    343.59 o
  -7   3   2      289.74      150.62     70.71 o
  -6   3   2    11108.34    11068.61    353.26 o
  -5   3   2    28126.66    27591.16    667.39 o
  -4   3   2     9839.27    10026.81    376.61 o
  -3   3   2    25402.00    27194.91   1503.87 o
  -2   3   2     1300.40     1412.48    140.48 o
  -1   3   2    14447.56    13058.16    526.04 o
   0   3   2     7485.66     7173.88    311.57 o
   1   3   2     4678.72     4461.13    179.75 o
   2   3   2    14019.57    13018.44    426.16 o
   3   3   2      108.50      120.79     37.04 o
   4   3   2     7183.26     6864.07    373.99 o
   5   3   2    16277.51    15854.23    372.68 o
   6   3   2     2530.85     2268.16    104.31 o
   7   3   2      124.27       42.39     46.79 o
   8   3   2     2940.99     2743.12    128.33 o
   9   3   2      828.50      680.14    142.48 o
  10   3   2     7171.64     8064.97    288.57 o
  11   3   2     3292.49     3477.38    275.15 o
  12   3   2       27.36      116.13    108.52 o
  13   3   2     7272.78     7280.44    274.17 o
  14   3   2      146.26     -146.01    131.51 o
  15   3   2      337.73      270.82    202.37 o
  16   3   2       98.52      263.80    209.89 o
 -16   4   2       34.52     -117.17    190.16 o
 -15   4   2    22840.24    21448.33    780.45 o
 -14   4   2     4053.68     4231.90    258.59 o
 -13   4   2     3880.20     3638.93    297.50 o
 -12   4   2    18659.22    19040.46   1045.02 o
 -11   4   2    15228.46    14343.79    534.89 o
 -10   4   2      123.53      -97.32    129.39 o
  -9   4   2    37574.61    37718.63   1038.51 o
  -8   4   2    41287.23    42758.11   1160.13 o
  -7   4   2    14462.66    14181.13    544.81 o
  -6   4   2     9096.83     8677.56    273.24 o
  -5   4   2    84584.15    87485.06   2370.00 o
  -4   4   2     3118.96     3015.58    602.98 o
  -3   4   2    35654.78    35033.63   1939.31 o
  -2   4   2    88823.36    80097.11   3105.30 o
  -1   4   2      141.56      113.50     63.21 o
   0   4   2      813.07      796.40    127.10 o
   1   4   2   145262.14   138024.06   7541.99 o
   2   4   2     1253.30     1458.68    177.25 o
   3   4   2     1808.80     1566.66    123.79 o
   4   4   2   103186.08   100226.14   3063.91 o
   5   4   2    15569.85    14945.03    603.77 o
   6   4   2     9527.64     9268.37    271.83 o
   7   4   2    21710.92    21093.31    541.34 o
   8   4   2    11195.63    10382.40    303.19 o
   9   4   2     4002.37     3489.62    153.25 o
  10   4   2    12792.80    13854.41    377.81 o
  11   4   2    19270.94    22443.38    723.52 o
  12   4   2      799.22      857.44    141.48 o
  13   4   2    12426.27    13097.74    792.65 o
  14   4   2    27920.95    28554.84   1323.14 o
  15   4   2       58.43      -26.02    190.41 o
  16   4   2     1299.74      808.66    224.72 o
 -16   5   2     3140.47     3082.52    272.36 o
 -15   5   2      637.96      132.83    177.53 o
 -14   5   2    11942.07    12869.29    979.00 o
 -13   5   2      457.04      469.23    174.86 o
 -12   5   2     6496.82     6073.67    399.77 o
 -11   5   2     2749.75     2723.59    416.46 o
 -10   5   2     2136.81     1707.91    246.65 o
  -9   5   2     5019.15     4743.40    566.25 o
  -8   5   2    22752.03    21553.80   1305.55 o
  -7   5   2     5281.50     4423.61    448.44 o
  -6   5   2    18248.63    17274.42    490.99 o
  -5   5   2    11118.94     6617.37    318.75 o
  -4   5   2     8484.26     4622.58    371.54 o
  -3   5   2    22244.87    20464.90   1517.89 o
  -2   5   2     1942.85     1663.62    153.04 o
  -1   5   2    14837.99    12705.36    706.48 o
   0   5   2    16338.62    15219.05    797.97 o
   1   5   2        6.66       50.69     68.05 o
   2   5   2     2252.28     2320.21    144.37 o
   3   5   2    40796.67    40369.22   2012.68 o
   4   5   2    23216.32    23703.92   1203.86 o
   5   5   2    49221.45    46914.84   1274.27 o
   6   5   2      669.21      692.45     78.24 o
   7   5   2     4170.71     4703.99    406.56 o
   8   5   2     3366.23     3789.81    383.43 o
   9   5   2      659.11      561.80    140.71 o
  10   5   2     2440.37     2642.10    211.77 o
  11   5   2    13123.60    14165.52    431.66 o
  12   5   2     3300.46     3229.91    211.23 o
  13   5   2     8352.23    10541.60    941.66 o
  14   5   2      683.01      888.77    178.41 o
  15   5   2      684.11      591.50    205.12 o
 -15   6   2    12011.71    11959.63    584.61 o
 -14   6   2     3274.16     2725.73    317.70 o
 -13   6   2      126.81      -99.27    229.42 o
 -12   6   2    20054.23    19267.00    883.85 o
 -11   6   2    14283.52    13970.16    679.42 o
 -10   6   2      209.99     -377.70    454.51 o
  -9   6   2     3593.96     3390.60    282.02 o
  -8   6   2    32769.62    34413.26   1393.63 o
  -7   6   2     3662.94     3807.49    828.86 o
  -6   6   2    18404.66    17669.79   1032.34 o
  -5   6   2    12766.38    12817.71    773.65 o
  -4   6   2     6675.52     6762.72    290.29 o
  -3   6   2     2223.93     2115.06    144.78 o
  -2   6   2    29644.56    27028.46    775.39 o
  -1   6   2     1026.74     1061.47     95.13 o
   0   6   2     1873.00     1630.00    128.80 o
   1   6   2    29850.44    27082.81    899.15 o
   2   6   2     4058.93     3566.56    236.43 o
   3   6   2     1609.00     1438.51    133.03 o
   4   6   2    68638.07    65168.57   2564.68 o
   5   6   2     7277.24     7305.65    382.59 o
   6   6   2       95.90      191.51    177.00 o
   7   6   2    71415.69    71399.29   3961.89 o
   8   6   2    13202.53    13190.63   1017.38 o
   9   6   2      183.24       51.92    164.34 o
  10   6   2     7309.14     7727.23    419.47 o
  11   6   2    19048.81    20180.93    789.36 o
  12   6   2     1243.18      960.27    208.02 o
  13   6   2     3952.01     3776.33    302.99 o
  14   6   2     9129.18    10015.87    523.43 o
  15   6   2        7.79       42.65    226.96 o
 -14   7   2    10368.10    10843.31    543.99 o
 -13   7   2     2250.47     2404.42    454.96 o
 -12   7   2     7133.47     7016.54    557.65 o
 -11   7   2    13999.69    14367.58    696.75 o
 -10   7   2      155.86     -111.83    183.12 o
  -9   7   2    10548.11    10893.48    810.98 o
  -8   7   2     4688.76     4249.66    461.81 o
  -7   7   2      808.72      705.01    156.10 o
  -6   7   2    13601.02    13624.17    833.48 o
  -5   7   2     9282.58     9383.36    615.40 o
  -4   7   2     4393.00     4526.20    412.96 o
  -3   7   2    27464.49    26070.61    839.94 o
  -2   7   2     7995.04     7620.59    274.49 o
  -1   7   2    12462.26    11563.54    397.64 o
   0   7   2    11387.70    11954.53    446.46 o
   1   7   2     2116.49     2151.30    160.83 o
   2   7   2    48998.50    43145.93   1408.21 o
   3   7   2     9808.79     9029.19    440.12 o
   4   7   2      125.34      153.54    134.37 o
   5   7   2    10007.01     9199.82    463.63 o
   6   7   2     2262.91     2516.81    232.17 o
   7   7   2    12228.55    12121.48    582.19 o
   8   7   2    18142.99    17436.25    780.76 o
   9   7   2      212.73      102.25    196.79 o
  10   7   2    22859.71    24088.05   1514.41 o
  11   7   2     3385.31     3481.45    356.69 o
  12   7   2     1417.60     1372.56    295.82 o
  13   7   2     6128.75     6912.72    548.30 o
  14   7   2      177.20      302.21    290.83 o
 -13   8   2      437.40      641.46    383.82 o
 -12   8   2     6769.76     7806.06    730.58 o
 -11   8   2     5393.34     4479.03    542.85 o
 -10   8   2       12.51     -135.15    289.81 o
  -9   8   2    11032.88    10848.17    829.26 o
  -8   8   2    17325.10    17311.98   1143.64 o
  -7   8   2      476.49      425.47    283.10 o
  -6   8   2     9001.14     9272.64    396.13 o
  -5   8   2    15015.18    14915.88    558.23 o
  -4   8   2     1327.85     1332.96    129.18 o
  -3   8   2     6362.28     5736.89    246.04 o
  -2   8   2    10113.10    10998.26    724.00 o
  -1   8   2     6733.96     6173.70    257.67 o
   0   8   2     2397.26     2964.05    439.61 o
   1   8   2    18883.99    17900.43    641.41 o
   2   8   2     2681.21     2405.99    208.32 o
   3   8   2      798.56      989.75    147.12 o
   4   8   2    18708.75    20182.51    875.26 o
   5   8   2     3329.60     3367.90    344.68 o
   6   8   2      617.47      750.24    184.30 o
   7   8   2     2988.90     3072.76    297.38 o
   8   8   2     2710.77     2747.28    527.81 o
   9   8   2      121.17      -43.10    286.26 o
  10   8   2    12114.27    11473.81    880.81 o
  11   8   2     4916.68     4713.28    435.64 o
  12   8   2     1144.53     1059.07    288.62 o
  13   8   2     1651.12     1675.24    324.91 o
 -12   9   2     3825.71     4207.32    568.15 o
 -11   9   2     8203.89     7791.85    734.41 o
 -10   9   2       66.47      120.71    331.17 o
  -9   9   2     5963.56     6509.67    641.61 o
  -8   9   2     5870.48     5357.95    579.58 o
  -7   9   2      783.07      735.68    319.54 o
  -6   9   2    14135.46    14567.22    710.20 o
  -5   9   2      470.81      375.60    124.33 o
  -4   9   2     4629.98     4493.33    286.75 o
  -3   9   2    14474.08    13511.57    654.06 o
  -2   9   2      380.51      525.96    140.22 o
  -1   9   2    19154.93    20253.72    787.34 o
   0   9   2    27750.56    29712.58   1448.53 o
   1   9   2       19.11      -26.65    112.47 o
   2   9   2     5270.19     5256.22    300.83 o
   3   9   2     4448.37     4182.07    262.00 o
   4   9   2     5327.84     5118.10    361.66 o
   5   9   2    12186.86    12501.84    610.27 o
   6   9   2     4769.95     4845.81    352.43 o
   7   9   2    13181.24    13151.07   1624.93 o
   8   9   2    19053.46    17674.16   1189.02 o
   9   9   2        2.92      491.37    331.38 o
  10   9   2    11916.35    11900.27    910.73 o
  11   9   2     4589.12     4586.92    522.73 o
 -10  10   2     2601.28     1936.93    439.39 o
  -9  10   2     4747.40     5135.01    595.56 o
  -8  10   2     3203.11     3312.17    478.36 o
  -7  10   2     1472.22     1580.94    378.87 o
  -6  10   2      375.76      423.03    234.63 o
  -5  10   2     2108.23     2289.75    295.11 o
  -4  10   2     1385.76     1556.38    168.01 o
  -3  10   2     2639.00     2503.94    187.52 o
  -2  10   2    11820.75    11695.52    419.82 o
  -1  10   2     2121.55     2349.65    183.81 o
   0  10   2     6206.11     6131.43    286.18 o
   1  10   2     6756.48     6227.33    291.74 o
   2  10   2     3800.38     3753.99    219.71 o
   3  10   2      856.64      956.77    173.48 o
   4  10   2     2356.57     2770.45    281.09 o
   5  10   2     2163.27     2929.69    475.30 o
   6  10   2     6392.45     6901.32    445.11 o
   7  10   2    12322.54    12283.39    918.15 o
   8  10   2     6317.06     6618.07    667.83 o
   9  10   2     2764.59     3372.46    492.74 o
  -7  11   2      446.48      972.66    372.83 o
  -6  11   2    16212.40    17581.29   1201.05 o
  -5  11   2     4130.14     3544.86    347.51 o
  -4  11   2     5805.85     5588.32    424.20 o
  -3  11   2     9895.10    10620.73    406.06 o
  -2  11   2     1124.84      935.54    165.64 o
  -1  11   2     7054.79     6785.40    347.00 o
   0  11   2     8134.58     8471.06    356.23 o
   1  11   2      214.94      -85.98    143.55 o
   2  11   2    15992.53    15201.72    519.55 o
   3  11   2     5476.79     5703.62    330.99 o
   4  11   2      673.11      801.02    185.51 o
   5  11   2    10006.07    10387.97    694.76 o
   6  11   2      466.28      228.57    335.78 o
   7  11   2     9979.95    11297.21    892.68 o
  -3  12   2     4542.62     4708.24    393.66 o
  -2  12   2      221.53      -10.33    159.91 o
  -1  12   2     4683.13     4593.33    268.47 o
   0  12   2     1166.61     1074.50    202.06 o
   1  12   2     1153.54      796.24    178.67 o
   2  12   2     5391.45     5372.67    337.70 o
   3  12   2     5214.95     5994.87    467.90 o
 -17   1   3      287.80       49.02    216.84 o
 -16   1   3    31473.41    29653.41    874.73 o
 -15   1   3     3707.92     3572.27    218.96 o
 -14   1   3     1143.63     1230.16    138.98 o
 -13   1   3    33111.91    31328.79    802.33 o
 -12   1   3     5414.96     4940.13    180.51 o
 -11   1   3     7858.20     7565.85    217.94 o
 -10   1   3    42572.16    43591.18    930.45 o
  -9   1   3    84846.14    89542.49   2000.89 o
  -8   1   3     2157.76     1762.98    100.70 o
  -7   1   3    26601.84    26150.71    603.14 o
  -6   1   3    35380.95    34517.48    760.18 o
  -5   1   3    14789.33    15254.78    347.67 o
  -4   1   3    11683.10    11968.99    236.28 o
  -3   1   3    32120.99    35662.48   1047.59 o
  -2   1   3      150.54      153.09     19.51 o
  -1   1   3     7394.86     7640.99    187.68 o
   0   1   3   221885.47   212619.30   6485.13 o
   1   1   3       10.93       -6.76     19.33 o
   2   1   3     3159.20     2860.30    117.80 o
   3   1   3   186759.55   180573.27   3667.49 o
   4   1   3    27243.64    25846.34    545.53 o
   5   1   3     3721.82     3634.99    169.21 o
   6   1   3    78454.87    80924.55   1715.54 o
   7   1   3    15277.16    13960.14    311.50 o
   8   1   3    13385.68    13146.38    302.35 o
   9   1   3    50492.66    51878.73   1054.20 o
  10   1   3    33197.85    33494.30    737.69 o
  11   1   3     4552.34     4256.65    174.12 o
  12   1   3    10575.19     9971.17    413.23 o
  13   1   3    34862.25    33121.92    866.95 o
  14   1   3     3574.67     3478.11    212.72 o
  15   1   3     1533.46     1363.05    175.76 o
  16   1   3    32778.46    32299.99   1257.37 o
  17   1   3       22.18      105.09    225.37 o
 -17   2   3      779.54      612.72    176.84 o
 -16   2   3      337.01      192.78    150.15 o
 -15   2   3     3988.50     3897.34    227.54 o
 -14   2   3       90.74      207.81    128.11 o
 -13   2   3      837.13      571.29    120.81 o
 -12   2   3      120.51      189.64     92.78 o
 -11   2   3        5.39      123.21     84.82 o
 -10   2   3      741.44      657.32     82.08 o
  -9   2   3    11799.07    12010.60    296.12 o
  -8   2   3       61.49      -14.03     45.53 o
  -7   2   3     3358.86     3264.59    104.24 o
  -6   2   3     3306.38     3454.31    115.96 o
  -5   2   3      259.60      223.99     35.95 o
  -4   2   3     2319.14     2280.94     78.66 o
  -3   2   3    10985.99    12373.64    258.74 o
  -2   2   3      891.60      894.41     46.52 o
  -1   2   3     4351.99     4509.01    216.46 o
   0   2   3   210479.03   227537.66   8524.69 o
   1   2   3     3317.85     3145.77    105.54 o
   2   2   3     8223.23     7364.60    163.06 o
   3   2   3    18899.67    17857.56    452.08 o
   4   2   3    12006.64    11951.85    286.48 o
   5   2   3      139.24      152.00     42.73 o
   6   2   3     5066.44     5464.49    179.90 o
   7   2   3      545.86      437.30     54.13 o
   8   2   3      156.69      114.84     59.46 o
   9   2   3     1568.57     1526.48     97.54 o
  10   2   3     6109.20     6171.28    452.08 o
  11   2   3     1404.61     1247.34    172.37 o
  12   2   3     5661.32     5079.91    222.76 o
  13   2   3     1198.81     1019.52    147.78 o
  14   2   3     1435.54     1489.57    167.56 o
  15   2   3       57.01      128.80    147.74 o
  16   2   3        4.78     -206.73    170.04 o
 -17   3   3        0.76      -36.60    192.59 o
 -16   3   3    25303.86    23795.63    849.93 o
 -15   3   3       91.67      193.95    140.92 o
 -14   3   3     1748.61     1912.27    171.13 o
 -13   3   3    29246.21    33266.46   1672.20 o
 -12   3   3    22476.40    22732.54    664.68 o
 -11   3   3     3926.85     3920.19    197.92 o
 -10   3   3    31157.22    29662.83    965.29 o
  -9   3   3    52259.46    54315.96   1300.72 o
  -8   3   3     8172.85     8271.39    216.79 o
  -7   3   3    44808.59    48267.00    974.63 o
  -6   3   3   123174.94   131822.19   2637.99 o
  -5   3   3    17980.37    18001.05    353.00 o
  -4   3   3    26473.62    26852.70    756.52 o
  -3   3   3   126038.23   126762.71   4885.88 o
  -2   3   3      806.74      795.12     50.82 o
  -1   3   3     1554.43     1806.23    309.30 o
   0   3   3   101356.84    98045.40   3089.75 o
   1   3   3     2106.08     1973.67    202.31 o
   2   3   3       59.77      135.31     41.97 o
   3   3   3    70618.79    66592.07   1781.06 o
   4   3   3    17874.66    17369.15    591.84 o
   5   3   3     8194.61     7423.08    194.00 o
   6   3   3   100756.42   102161.00   1958.96 o
   7   3   3     8194.72     7277.74    191.20 o
   8   3   3     5794.19     5926.37    177.25 o
   9   3   3    32251.76    31297.14    832.60 o
  10   3   3    30257.40    31620.21    847.73 o
  11   3   3     4528.10     4823.64    319.60 o
  12   3   3     6481.70     6418.07    314.96 o
  13   3   3    36423.63    36206.39   1008.18 o
  14   3   3      131.28      261.06    138.52 o
  15   3   3     2279.72     1864.64    244.75 o
  16   3   3    15658.81    15271.56    639.50 o
 -16   4   3     1062.67      632.37    207.51 o
 -15   4   3     2734.40     2727.46    249.08 o
 -14   4   3     1399.78     1374.31    180.10 o
 -13   4   3     2606.08     2365.39    277.38 o
 -12   4   3    36242.45    34760.74   1268.59 o
 -11   4   3      666.65      851.02    146.57 o
 -10   4   3      229.98      115.47     98.72 o
  -9   4   3      516.25      411.99    116.32 o
  -8   4   3      155.62      120.61     94.29 o
  -7   4   3     8652.08     8411.61    350.59 o
  -6   4   3     8630.56     8509.46    314.86 o
  -5   4   3      598.50      518.92     72.21 o
  -4   4   3    14368.47    13752.90    460.12 o
  -3   4   3     6298.66     5862.26    369.73 o
  -2   4   3    14391.89    14021.62    569.31 o
  -1   4   3    32363.65    29789.14   1173.63 o
   0   4   3      645.57      364.38     77.15 o
   1   4   3    30985.38    28611.53   1612.51 o
   2   4   3     7895.57     6938.74    468.08 o
   3   4   3    16630.70    17070.18    775.48 o
   4   4   3     2539.03     2275.46    135.89 o
   5   4   3    15415.87    15337.57    416.24 o
   6   4   3     3999.88     3413.09    200.21 o
   7   4   3    18497.50    18049.24    483.49 o
   8   4   3       18.26       69.89     71.85 o
   9   4   3    32401.58    31765.57    762.98 o
  10   4   3     3507.46     3828.27    232.91 o
  11   4   3     1114.38     1200.21    142.49 o
  12   4   3     1348.69     1764.83    225.22 o
  13   4   3     2818.17     2501.68    216.47 o
  14   4   3      336.85      273.28    191.05 o
  15   4   3     4439.95     4722.07    321.29 o
  16   4   3      396.91      351.62    214.20 o
 -16   5   3    14855.44    15554.32    833.54 o
 -15   5   3     6494.75     5826.11    314.51 o
 -14   5   3      179.15     -198.47    158.10 o
 -13   5   3    39678.79    39516.44   1289.84 o
 -12   5   3     2333.03     2105.19    194.91 o
 -11   5   3     2658.12     2326.38    249.40 o
 -10   5   3    17366.83    18893.52   1112.20 o
  -9   5   3    17021.10    17333.85    756.62 o
  -8   5   3     2445.80     2354.91    328.65 o
  -7   5   3    19414.34    18269.94    538.32 o
  -6   5   3    66384.76    66596.09   1700.09 o
  -5   5   3       27.27       69.76     73.39 o
  -4   5   3      358.55       99.05     36.45 o
  -3   5   3    90878.30    81656.95   3885.42 o
  -2   5   3      190.39      203.29     86.22 o
  -1   5   3       54.52       -4.37     83.75 o
   0   5   3    64245.30    57635.34   1839.90 o
   1   5   3     8459.59     8075.79    356.73 o
   2   5   3      183.58      169.79     95.47 o
   3   5   3    93015.88    96590.36   3758.94 o
   4   5   3     1317.76     1034.14     91.12 o
   5   5   3       53.71      -42.38     57.62 o
   6   5   3    23199.33    20890.42    624.50 o
   7   5   3    32406.38    34495.47   1967.74 o
   8   5   3     2467.73     2342.23    349.73 o
   9   5   3    42108.25    46430.31   1378.86 o
  10   5   3    18852.31    21807.26    890.76 o
  11   5   3     1528.99     1536.23    140.84 o
  12   5   3    15420.21    16933.98   1223.06 o
  13   5   3    18005.79    21260.06   1506.01 o
  14   5   3      696.29      815.37    180.21 o
  15   5   3      732.76      637.33    204.49 o
 -15   6   3     5882.39     6135.43    413.03 o
 -14   6   3     4375.77     4242.69    464.03 o
 -13   6   3     1570.02     1411.26    378.22 o
 -12   6   3     6001.44     6615.67    979.85 o
 -11   6   3       25.44     -374.88    230.63 o
 -10   6   3     9676.85     9072.05   1039.33 o
  -9   6   3    34149.74    31862.77   1302.40 o
  -8   6   3       44.88     -180.73    214.60 o
  -7   6   3    12772.75    10833.49    684.92 o
  -4   6   3    59989.99    56601.24   2244.51 o
  -3   6   3     4267.01     4711.15    192.52 o
  -2   6   3    14450.61    13135.59    404.60 o
  -1   6   3     4298.66     3998.07    203.95 o
   0   6   3    14634.37    15123.11    528.17 o
   1   6   3    16299.05    15585.28    721.00 o
   2   6   3     9555.89     8846.40    434.50 o
   3   6   3    30506.97    28918.18   1179.32 o
   4   6   3    16602.25    15919.26    735.53 o
   5   6   3     3255.17     3032.14    243.50 o
   6   6   3     2446.25     2609.50    297.58 o
   7   6   3    25283.61    28308.01   1646.33 o
   8   6   3      367.76      308.91    158.63 o
   9   6   3     2970.15     3272.65    238.47 o
  10   6   3     6975.22     8157.96    411.25 o
  11   6   3       93.63      491.85    177.18 o
  12   6   3    19647.17    21339.95    840.88 o
  13   6   3     2194.60     2492.96    264.67 o
  14   6   3     1984.94     1909.86    267.13 o
 -14   7   3        4.85     -341.11    411.96 o
 -13   7   3    10384.22    10492.65    597.05 o
 -12   7   3    12993.18    12574.87    645.45 o
 -11   7   3       20.66     -384.43    195.23 o
 -10   7   3    13771.77    14799.43   1063.66 o
  -9   7   3    20323.80    19935.90    858.82 o
  -8   7   3     1080.18     1218.40    301.48 o
  -7   7   3     9194.64     9145.80    381.40 o
  -6   7   3    21454.21    22171.08   1284.39 o
  -4   7   3    12649.08    12191.19    453.41 o
  -3   7   3    47888.50    49423.58   1387.75 o
  -2   7   3     2597.22     3009.14    165.00 o
  -1   7   3     5592.92     6059.60    262.16 o
   0   7   3    32753.25    35386.24   2594.65 o
   1   7   3     1261.37     1081.37    129.74 o
   2   7   3      261.29      460.56    116.54 o
   3   7   3    23690.47    22082.38    930.80 o
   4   7   3    15660.29    14548.86    655.54 o
   5   7   3      129.64      178.30    145.42 o
   6   7   3    40516.15    41266.42   1674.20 o
   7   7   3    12209.20    12039.65    654.89 o
   8   7   3       91.72      229.44    172.55 o
   9   7   3     6047.29     6489.58    429.55 o
  10   7   3     4154.38     4462.03    454.26 o
  11   7   3      209.93       28.81    233.43 o
  12   7   3     5536.41     5145.52    462.59 o
  13   7   3     9673.72     9914.00    659.54 o
 -13   8   3      928.70      738.41    389.37 o
 -12   8   3    15787.47    14494.98   1051.71 o
 -11   8   3     1746.37     1993.61    414.11 o
 -10   8   3     7727.01     7904.80    702.34 o
  -9   8   3     7309.70     7116.32    652.66 o
  -8   8   3      410.21      588.63    294.41 o
  -7   8   3    27762.89    25422.20   1102.55 o
  -6   8   3     4504.21     4591.77    259.31 o
  -5   8   3     8047.85     8643.09    364.16 o
  -4   8   3    14247.69    13521.57    509.82 o
  -3   8   3     6716.43     6636.94    275.39 o
  -2   8   3     7186.26     8273.60    308.49 o
  -1   8   3    18275.29    19660.03    884.22 o
   0   8   3     1653.21     1817.37    163.70 o
   1   8   3    25371.09    24763.24    974.54 o
   2   8   3    22000.34    20729.00    729.06 o
   3   8   3       77.32     -142.06    144.75 o
   4   8   3    29177.12    29501.30   1940.21 o
   5   8   3     1529.19     1412.87    203.96 o
   6   8   3     9105.08     9150.25    489.81 o
   7   8   3     7584.95     7126.19    430.27 o
   8   8   3     1039.77     1232.68    220.89 o
   9   8   3    23325.69    22750.33   1016.13 o
  10   8   3     4377.42     4390.59    392.15 o
  11   8   3      350.08      225.13    281.44 o
  12   8   3     9005.81    10765.46    675.13 o
 -12   9   3     6136.70     6282.86    676.96 o
 -11   9   3      282.80      939.45    391.14 o
 -10   9   3      724.31      452.87    348.46 o
  -9   9   3     2388.53     2177.04    414.51 o
  -8   9   3     3373.56     3157.41    450.97 o
  -7   9   3     7691.19     7575.91    477.72 o
  -6   9   3    10188.06    10253.62    559.66 o
  -5   9   3     2021.06     2154.82    163.26 o
  -4   9   3     4822.46     5300.84    358.90 o
  -3   9   3     9207.21    10486.29    378.05 o
  -2   9   3     3202.10     4465.61    246.62 o
  -1   9   3      548.16      412.74    152.42 o
   0   9   3    11483.22    10741.52    384.12 o
   1   9   3     1875.33     1817.38    181.73 o
   2   9   3    10187.96     9263.25    399.99 o
   3   9   3     6109.51     6314.88    396.67 o
   4   9   3     3008.37     2819.35    266.06 o
   5   9   3      213.88      320.30    180.72 o
   6   9   3     7934.03     7963.82    485.48 o
   7   9   3     4317.26     4977.86    472.21 o
   8   9   3     2176.43     1777.96    394.60 o
   9   9   3     9799.91     9740.46    796.14 o
  10   9   3     5527.37     5490.74    458.42 o
  11   9   3      754.70      788.85    297.46 o
 -10  10   3     8144.31     7326.29    725.10 o
  -9  10   3    11540.40    12308.77    945.33 o
  -8  10   3      402.73      952.25    366.55 o
  -7  10   3     4404.21     4110.17    505.55 o
  -6  10   3     5093.37     4592.25    380.58 o
  -5  10   3     1803.77     1946.99    264.18 o
  -4  10   3    22683.70    24145.74   1053.85 o
  -3  10   3      643.87      472.27    140.21 o
  -2  10   3    12714.57    13354.12    929.85 o
  -1  10   3    13089.68    13048.26    462.96 o
   0  10   3     2036.26     1917.81    172.88 o
   1  10   3    12599.20    12288.02    435.52 o
   2  10   3     7915.38     7102.73    353.04 o
   3  10   3     2913.96     2965.39    287.89 o
   4  10   3     9738.69     9512.87    521.93 o
   5  10   3     3516.81     3815.95    320.07 o
   6  10   3     7372.41     8017.13   1055.78 o
   7  10   3    16568.44    15716.88   1096.31 o
   8  10   3       14.28      -83.99    319.79 o
   9  10   3     7582.21     7803.85    544.66 o
  -7  11   3      155.43      295.46    353.63 o
  -6  11   3     1442.64     1044.51    270.60 o
  -5  11   3     4829.12     5194.05    555.31 o
  -4  11   3     7384.16     8165.67    694.72 o
  -3  11   3      468.12      311.05    152.74 o
  -2  11   3     4158.30     4962.70    266.36 o
  -1  11   3     1788.79     1660.75    182.90 o
   0  11   3      789.38      405.80    162.61 o
   1  11   3     5054.23     4881.06    265.19 o
   2  11   3     1946.19     2172.86    227.00 o
   3  11   3      781.25      947.73    190.66 o
   4  11   3      291.72      414.16    218.19 o
   5  11   3     6583.61     7137.06    868.73 o
   6  11   3     4931.81     4857.12    563.14 o
   7  11   3     4060.08     4484.47    551.36 o
  -3  12   3     1035.79     1138.27    314.41 o
  -2  12   3     3718.84     4029.69    369.70 o
  -1  12   3     9972.71     9808.91    399.71 o
   0  12   3      255.73      -65.38    157.69 o
   1  12   3     4878.48     4786.79    313.52 o
   2  12   3     2515.84     2523.95    246.39 o
 -17   0   4    39011.91    37445.88   2128.88 o
 -16   0   4      364.11      329.49    290.89 o
 -15   0   4      342.41      313.66    257.07 o
 -14   0   4    44406.25    44570.18   1434.02 o
 -13   0   4     3210.47     3061.98    208.60 o
 -12   0   4     9777.64     9701.07    389.90 o
 -11   0   4    61538.85    62208.72   1776.42 o
 -10   0   4    44265.39    45041.54   1294.19 o
  -9   0   4    27681.17    28462.88   1098.46 o
  -8   0   4    16057.11    15283.79    611.54 o
  -7   0   4    57661.22    60543.38   1865.84 o
  -6   0   4     6757.57     6569.68    240.63 o
  -5   0   4    18620.58    19408.76    613.23 o
  -4   0   4   313985.91   339174.34  10284.93 o
  -3   0   4     2243.35     2469.86     86.36 o
  -2   0   4     1610.86     1728.03     75.29 o
  -1   0   4   221776.70   236980.11   8874.16 o
   0   0   4       70.08       72.13     25.92 o
   1   0   4     4644.54     4405.96    222.88 o
   2   0   4    30639.14    32256.65   1079.94 o
   3   0   4     9046.88     8265.14    311.94 o
   4   0   4     6257.61     6507.27    263.74 o
   5   0   4    36108.30    33465.28   1120.71 o
   6   0   4    21322.33    21551.77    647.92 o
   7   0   4    18289.49    19477.82    595.48 o
   8   0   4    96587.54    97330.05   2745.26 o
   9   0   4    58580.47    58614.66   1678.60 o
  10   0   4     4629.34     4433.97    235.08 o
  11   0   4     8639.68     7939.95    411.18 o
  12   0   4    26250.84    25530.06    881.62 o
  13   0   4      592.95      401.10    172.92 o
  14   0   4    27476.15    25151.40   1112.85 o
  15   0   4    24617.47    24099.93   1206.59 o
  16   0   4      189.07       58.35    261.00 o
 -17   1   4      894.64      695.81    231.16 o
 -16   1   4      172.33       83.40    159.32 o
 -15   1   4      453.52      944.17    228.24 o
 -14   1   4     9468.00     9010.70    339.93 o
 -13   1   4      619.49      804.79    116.13 o
 -12   1   4      123.01      175.06     87.92 o
 -11   1   4     1685.01     1617.45     98.39 o
 -10   1   4     1266.45     1342.65     93.52 o
  -9   1   4     4084.32     4322.21    188.95 o
  -8   1   4     7116.24     6706.44    188.92 o
  -7   1   4      220.38      234.41     87.62 o
  -6   1   4     3646.07     3400.83    108.00 o
  -5   1   4      183.22      173.80     31.07 o
  -4   1   4    26006.11    28039.38    567.96 o
  -3   1   4      339.34      370.93     28.51 o
  -2   1   4     2618.44     2876.18     83.21 o
  -1   1   4    67426.00    75397.79   1784.55 o
   0   1   4     2404.30     2367.95    128.92 o
   1   1   4       97.84      122.27     28.34 o
   2   1   4    67941.30    70530.78   1748.45 o
   3   1   4       28.10       50.53     30.98 o
   4   1   4     1754.14     1523.23     79.40 o
   5   1   4     4738.72     5128.31    194.78 o
   6   1   4     3890.92     3506.43    120.29 o
   7   1   4       32.09      -68.11     51.60 o
   8   1   4     3018.02     3508.42    131.56 o
   9   1   4      837.74      807.90     86.60 o
  10   1   4      590.51      333.84    112.43 o
  11   1   4     2603.81     2539.46    157.17 o
  12   1   4      280.57      108.70    149.43 o
  13   1   4      799.13      777.53    146.56 o
  14   1   4     5178.16     5027.63    255.30 o
  15   1   4      110.43      -28.80    151.16 o
  16   1   4       23.61       95.00    187.07 o
 -17   2   4    24717.95    23908.84   1736.66 o
 -16   2   4     2354.56     1944.22    186.66 o
 -15   2   4      437.57      539.79    143.38 o
 -14   2   4    32708.66    33059.63    939.30 o
 -13   2   4     3716.46     3565.49    184.26 o
 -12   2   4     5965.07     5795.96    223.44 o
 -11   2   4    33963.66    32799.44    812.07 o
 -10   2   4    17049.60    17831.16    462.37 o
  -9   2   4     7708.16     7661.95    255.67 o
  -8   2   4    40243.59    40641.51    826.34 o
  -7   2   4    80434.44    85075.14   1700.14 o
  -6   2   4     4250.63     4270.86    129.80 o
  -5   2   4    23046.53    24779.81    597.60 o
  -4   2   4   122139.55   137940.19   2960.75 o
  -3   2   4     8317.06     8450.57    240.74 o
  -2   2   4     4306.79     4589.70    211.92 o
  -1   2   4   178283.91   187341.86  11146.92 o
   0   2   4     7098.25     6517.53    217.35 o
   1   2   4       95.71       85.49     21.01 o
   2   2   4   134395.14   129940.59   2751.63 o
   3   2   4      156.89      146.23     32.53 o
   4   2   4     7497.84     6888.73    205.10 o
   5   2   4   137145.08   140642.44   3394.92 o
   6   2   4    44782.41    42744.75   1051.53 o
   7   2   4     2704.88     2425.96    109.65 o
   8   2   4    56627.86    56025.68   1174.13 o
   9   2   4    37064.67    35726.93    781.06 o
  10   2   4     8357.96     8401.33    248.28 o
  11   2   4    13300.40    12906.99    375.60 o
  12   2   4    20357.71    20284.75    539.35 o
  13   2   4     3977.99     3819.92    212.33 o
  14   2   4      501.52      213.59    148.48 o
  15   2   4    26581.36    25688.64    777.16 o
  16   2   4      546.41      399.30    164.95 o
 -17   3   4       10.03      -53.65    189.83 o
 -16   3   4     2901.27     2861.89    317.81 o
 -15   3   4     3258.01     3150.22    208.67 o
 -14   3   4      381.26      263.52    126.92 o
 -13   3   4     2137.94     1729.26    153.96 o
 -12   3   4      561.43      528.33    114.31 o
 -11   3   4     4570.62     4514.77    251.54 o
 -10   3   4    18527.67    18808.18    639.57 o
  -9   3   4      524.56      452.96     90.19 o
  -8   3   4     4507.40     4687.55    144.92 o
  -7   3   4     5070.28     5217.01    150.21 o
  -6   3   4     4225.42     4120.02    119.78 o
  -5   3   4    23278.98    24667.90    507.44 o
  -4   3   4    10824.46    10551.70    562.30 o
  -3   3   4     3523.30     3575.57    141.64 o
  -2   3   4     5914.22     5885.46    252.24 o
  -1   3   4    10697.98    11635.01    530.81 o
   0   3   4    20669.81    21739.46   1223.23 o
   1   3   4     7203.86     6792.21    284.13 o
   2   3   4      762.14      495.00     52.21 o
   3   3   4    17207.53    16804.02    495.48 o
   4   3   4     9151.40     8961.56    211.21 o
   5   3   4    11476.53    11177.83    331.04 o
   6   3   4     7561.29     6899.15    167.97 o
   7   3   4      201.14      264.38     75.91 o
   8   3   4     6724.73     6762.04    229.88 o
   9   3   4      885.58     1168.19    287.23 o
  10   3   4      101.87      359.39    137.60 o
  11   3   4    11728.55    12644.69    699.02 o
  12   3   4      775.42      658.95    126.42 o
  13   3   4      635.71      574.91    143.73 o
  14   3   4      269.37      272.91    145.55 o
  15   3   4     2282.41     1869.03    215.25 o
  16   3   4     1171.76     1183.54    276.52 o
 -16   4   4      704.19      396.35    190.63 o
 -15   4   4      768.53      567.30    212.19 o
 -14   4   4    26373.17    26047.59    894.85 o
 -13   4   4     8531.83     7627.09    361.78 o
 -12   4   4      111.92      -61.85    169.24 o
 -11   4   4    37092.06    36292.74   1254.34 o
 -10   4   4    24781.75    24082.89    688.46 o
  -9   4   4    11691.67    11785.01    328.32 o
  -8   4   4    19599.83    19957.37    508.40 o
  -7   4   4    75891.16    83454.81   1685.13 o
  -6   4   4      119.82        6.50     72.06 o
  -5   4   4    20806.23    19962.63    570.43 o
  -4   4   4    93530.41    96549.32   2995.54 o
  -3   4   4     7736.42     7068.40    346.79 o
  -2   4   4     2482.87     2697.15    216.07 o
  -1   4   4    85474.00    80162.77   3100.24 o
   0   4   4      107.00      185.32    100.32 o
   1   4   4       17.74       32.20    107.87 o
   2   4   4    44756.38    39530.79   1562.89 o
   3   4   4     2584.90     2254.11    127.14 o
   4   4   4    10294.17     9695.21    296.54 o
   5   4   4    69639.55    66878.43   1583.44 o
   6   4   4    13364.08    12461.71    395.83 o
   7   4   4       77.07      -57.13     66.66 o
   8   4   4    34596.72    34360.25    889.30 o
   9   4   4    11775.57    12546.45    406.68 o
  10   4   4     1982.62     1963.83    130.74 o
  11   4   4    27404.56    30633.51   1233.36 o
  12   4   4    39588.23    41240.40   1437.38 o
  13   4   4     1774.79     1780.94    176.01 o
  14   4   4     7515.87     6868.66    387.78 o
  15   4   4    15125.48    15023.49    619.42 o
 -16   5   4     2413.12     2850.32    257.47 o
 -15   5   4     1420.60     1857.71    222.14 o
 -14   5   4      329.23     -101.30    170.20 o
 -13   5   4     8729.55     9256.87    410.00 o
 -12   5   4     2191.44     2268.94    196.13 o
 -11   5   4     5253.02     5351.32    750.07 o
 -10   5   4    17223.38    17217.90    759.03 o
  -9   5   4      148.63      -30.54    145.16 o
  -8   5   4    34322.61    35605.01   2130.44 o
  -7   5   4     5853.41     5548.35    218.84 o
  -6   5   4     3125.41     3124.85    198.65 o
  -5   5   4     3522.15     3092.40    160.59 o
  -4   5   4     2640.34     1079.93    162.64 o
  -3   5   4     3859.48     3429.01    227.67 o
  -2   5   4    33843.91    32052.05   1279.23 o
  -1   5   4      287.51       69.13    133.09 o
   0   5   4     9771.17     9262.86    478.84 o
   1   5   4    21586.84    22102.80    905.81 o
   2   5   4     2352.62     1911.51    252.27 o
   3   5   4    45474.35    43411.63   1829.10 o
   4   5   4      267.82      206.49     85.26 o
   5   5   4     3312.86     2606.54    136.37 o
   6   5   4    10466.72     9876.11    513.98 o
   7   5   4     2297.10     2074.82    234.25 o
   8   5   4     5011.80     5245.68    748.98 o
   9   5   4    11443.88    12659.72    447.65 o
  10   5   4       12.62     -176.30    201.81 o
  11   5   4     9888.77    10051.40    343.87 o
  12   5   4     2335.31     2457.92    179.74 o
  13   5   4     2698.54     2337.31    297.07 o
  14   5   4    10300.96    11192.34    453.96 o
  15   5   4      103.88      -53.17    237.36 o
 -15   6   4        4.75     -181.41    433.42 o
 -14   6   4    16309.74    16319.48   1701.21 o
 -13   6   4     7562.92     7271.46    475.61 o
 -12   6   4      347.60      207.91    213.06 o
 -11   6   4     4415.58     4150.64    332.36 o
 -10   6   4    25810.51    25905.23   1093.16 o
  -9   6   4       20.53     -277.70    159.05 o
  -8   6   4    26763.98    25027.68   1037.25 o
  -7   6   4    11433.43    10051.94    486.66 o
  -6   6   4     1472.53      830.48    173.35 o
  -4   6   4    51124.50    53280.16   2945.88 o
  -3   6   4       46.51      167.36     87.78 o
  -2   6   4     3956.83     3786.82    229.95 o
  -1   6   4    42560.96    39215.26   1272.81 o
   0   6   4     2247.70     2113.61    144.38 o
   1   6   4     4307.86     3933.01    213.55 o
   2   6   4    73081.60    72379.39   5792.20 o
   3   6   4    12135.70    11358.33    523.08 o
   4   6   4     1344.03     1408.75    173.14 o
   5   6   4    56135.48    59326.79   2351.50 o
   6   6   4     4774.03     4396.64    310.40 o
   7   6   4     1737.50     1912.81    286.28 o
   8   6   4    29723.00    29894.10   1092.13 o
   9   6   4    11278.79    12291.38    529.55 o
  10   6   4     1222.76      998.87    189.94 o
  11   6   4     7857.78     8177.01    432.80 o
  12   6   4    13133.11    14035.67    806.05 o
  13   6   4      358.46      614.15    289.79 o
  14   6   4     9376.57     9512.16   1507.42 o
 -14   7   4     3808.57     3951.09    605.09 o
 -13   7   4    18916.26    19436.65    900.47 o
 -12   7   4     1037.82     1084.12    252.51 o
 -11   7   4     2743.52     2428.86    353.41 o
 -10   7   4     6329.85     6665.72    419.69 o
  -9   7   4      302.10      227.01    176.44 o
  -8   7   4    12674.72    12313.31    617.78 o
  -7   7   4    10174.12     9301.11    500.61 o
  -6   7   4     1110.06     1105.74    190.11 o
  -5   7   4    24763.44    24888.76   1544.09 o
  -4   7   4    17963.01    17942.39    620.79 o
  -3   7   4     9626.32     9839.99    349.33 o
  -2   7   4    18494.57    19371.50   1308.44 o
  -1   7   4     1037.00      973.16    142.84 o
   0   7   4    29369.16    26730.20    897.94 o
   1   7   4    12727.68    13092.07    887.11 o
   2   7   4      302.80      342.33    140.21 o
   3   7   4    14302.18    13167.64    603.74 o
   4   7   4    17154.44    17315.18    865.07 o
   5   7   4     4466.05     4951.52    332.24 o
   6   7   4    20459.88    19771.68    865.14 o
   7   7   4      931.86      961.16    205.84 o
   8   7   4     6898.53     6842.01    362.32 o
   9   7   4     2709.14     3211.71    252.01 o
  10   7   4        4.12     -147.78    171.25 o
  11   7   4    11421.75    11386.57    685.57 o
  12   7   4     6861.39     6992.27    544.07 o
  13   7   4      846.82      958.94    312.93 o
 -13   8   4     7352.68     7861.91    504.64 o
 -12   8   4      169.86      829.40    375.32 o
 -11   8   4     9367.31     8874.10    769.27 o
 -10   8   4     2990.29     3181.16    458.17 o
  -9   8   4      350.00      659.63    312.24 o
  -8   8   4     9735.70     9399.40    533.41 o
  -7   8   4    35514.66    37465.28   1555.42 o
  -6   8   4      152.51       77.19    177.13 o
  -5   8   4     6593.88     6425.65    264.55 o
  -4   8   4    13212.15    13419.31    437.12 o
  -3   8   4     2571.23     2503.49    160.30 o
  -2   8   4     1629.50     1295.19    128.46 o
  -1   8   4    14451.04    14806.23    472.94 o
   0   8   4     1732.60     1636.49    187.76 o
   1   8   4     3826.49     4007.23    240.84 o
   2   8   4    42037.58    42458.16   2559.95 o
   3   8   4     4357.58     3766.19    342.58 o
   4   8   4       58.48      111.34    155.40 o
   5   8   4     8465.48     8823.56    864.33 o
   6   8   4     2898.66     2603.86    324.08 o
   7   8   4      412.08      256.15    185.92 o
   8   8   4     9422.37     9017.93    432.90 o
   9   8   4     3499.34     3647.13    365.05 o
  10   8   4     1279.12     1263.37    270.00 o
  11   8   4    10415.19    10998.93    670.45 o
  12   8   4     7482.35     7934.15    582.24 o
 -12   9   4      504.46      348.28    379.29 o
 -11   9   4     3872.33     4436.59    560.77 o
 -10   9   4    17818.53    17262.54   1182.30 o
  -9   9   4       62.72     -108.95    310.20 o
  -8   9   4     8451.09     9117.64    749.98 o
  -7   9   4     3834.56     4131.01    347.64 o
  -6   9   4       97.96      -78.79    191.90 o
  -5   9   4     7195.88     7787.94    474.94 o
  -4   9   4     2498.83     2346.77    264.70 o
  -3   9   4    18949.06    19425.50    604.29 o
  -2   9   4    36589.45    36481.55   1911.06 o
  -1   9   4     3253.55     3346.80    196.18 o
   0   9   4     6696.77     5974.48    271.47 o
   1   9   4    12487.04    11890.84    476.85 o
   2   9   4     1673.50     1620.71    218.79 o
   3   9   4    17753.00    17644.68    795.39 o
   4   9   4     6527.93     6451.38    406.71 o
   5   9   4     7543.68     6598.01    690.73 o
   6   9   4    14305.35    14216.99    685.15 o
   7   9   4      640.83      805.91    217.68 o
   8   9   4    11823.63    11837.08    526.30 o
   9   9   4    13231.17    12880.45    730.69 o
  10   9   4       56.16      -95.19    235.95 o
  11   9   4    10454.59    10844.61    677.17 o
 -10  10   4     8388.78     8067.42    751.62 o
  -9  10   4      853.42      926.62    385.90 o
  -8  10   4     2507.95     2506.80    444.06 o
  -7  10   4     2552.23     2370.69    303.59 o
  -6  10   4     2399.44     2494.00    305.16 o
  -5  10   4      170.54       32.67    208.60 o
  -4  10   4     3724.60     3499.12    330.52 o
  -3  10   4     6480.11     7289.99    314.66 o
  -2  10   4     5108.36     5336.77    269.47 o
  -1  10   4     4390.54     4160.95    238.73 o
   0  10   4      543.86      309.54    212.25 o
   1  10   4     4140.28     3760.66    254.95 o
   2  10   4      418.72      561.40    204.60 o
   3  10   4     8150.50     8600.28    584.32 o
   4  10   4     4990.58     6184.89   1018.18 o
   5  10   4     7083.71     7396.81    458.84 o
   6  10   4     3310.63     3529.96    412.10 o
   7  10   4     3870.14     3644.36    329.66 o
   8  10   4     1612.01     2012.97    289.28 o
   9  10   4     1200.70     1281.30    276.95 o
  -7  11   4     6895.39     6939.48    500.26 o
  -6  11   4     4575.32     4645.09    397.30 o
  -5  11   4    10271.36    10697.28    604.67 o
  -4  11   4      776.93      578.27    252.61 o
  -3  11   4     1664.67     1860.81    291.68 o
  -2  11   4     5353.45     5705.16    296.17 o
  -1  11   4      470.36      318.04    176.99 o
   0  11   4    11516.77    11240.27    482.62 o
   1  11   4     9307.00     8648.57    412.00 o
   2  11   4      151.10      113.40    165.89 o
   3  11   4    11628.79    12272.80    815.85 o
   4  11   4     2527.37     2632.52    296.45 o
   5  11   4     1773.47     2028.63    279.98 o
   6  11   4     3693.09     4941.65    571.70 o
  -3  12   4     2324.21     2645.04    329.22 o
  -2  12   4     1189.45     1432.31    287.06 o
  -1  12   4       68.09       26.33    184.01 o
   0  12   4     6340.50     6717.46    379.31 o
   1  12   4     2699.44     2927.65    262.24 o
   2  12   4     1034.81     1069.11    206.93 o
 -17   1   5      883.01      630.72    219.63 o
 -16   1   5      247.89      -90.43    153.91 o
 -15   1   5    25112.84    28725.46   1008.96 o
 -14   1   5     1937.71     1811.96    157.25 o
 -13   1   5     1121.45     1095.32    119.80 o
 -12   1   5    47220.81    45613.02    978.50 o
 -11   1   5    12621.95    12673.66    325.33 o
 -10   1   5     5346.37     5558.74    191.74 o
  -9   1   5    52377.86    53930.98   1127.57 o
  -8   1   5    49365.82    50689.57   1210.73 o
  -7   1   5    12480.58    12655.81    326.95 o
  -6   1   5    14660.81    14597.81    335.84 o
  -5   1   5    90693.19    99191.81   1988.17 o
  -4   1   5     7576.32     7924.20    190.37 o
  -3   1   5    17042.16    18482.51    405.78 o
  -2   1   5   209573.28   238339.33   6656.28 o
  -1   1   5     2429.49     2541.73     76.59 o
   0   1   5     2282.45     2230.61     82.81 o
   1   1   5    79264.11    69963.68   1954.05 o
   2   1   5     4040.07     3614.55    145.42 o
   3   1   5      776.54      588.33     48.53 o
   4   1   5   123333.96   122831.10   2989.43 o
   5   1   5     6790.92     6336.15    190.21 o
   6   1   5     7048.36     6585.57    181.13 o
   7   1   5    36400.73    35319.28    732.62 o
   8   1   5    33831.76    33862.50    707.74 o
   9   1   5     6976.89     7185.02    223.46 o
  10   1   5    42525.00    43128.02    941.00 o
  11   1   5    24969.51    24530.39    601.49 o
  12   1   5     8590.94     7873.91    308.59 o
  13   1   5     6092.24     5396.59    256.96 o
  14   1   5    46557.20    45882.05   1550.22 o
  15   1   5      976.42     1504.32    210.90 o
  16   1   5     1124.14      870.21    209.93 o
 -17   2   5     1180.83     1542.04    287.29 o
 -16   2   5      139.85      158.25    184.83 o
 -15   2   5     1182.79      877.35    148.17 o
 -14   2   5      790.87      828.47    165.83 o
 -13   2   5       90.95       54.94    110.16 o
 -12   2   5     8581.40     7681.63    285.47 o
 -11   2   5     5663.24     5409.21    199.49 o
 -10   2   5        3.09       -7.21     68.24 o
  -9   2   5       64.39       -8.34     67.84 o
  -8   2   5       83.92       40.16     44.20 o
  -7   2   5      109.33      -48.43     38.64 o
  -6   2   5    15049.78    16630.04    377.74 o
  -5   2   5      278.75      211.71     39.65 o
  -4   2   5     3205.10     3504.68    216.97 o
  -3   2   5     3790.85     4072.61    197.89 o
  -2   2   5     3585.59     4149.84    243.43 o
  -1   2   5     6525.12     7065.54    208.86 o
   0   2   5    14063.64    12629.09    408.84 o
   1   2   5     2478.39     1877.37    110.10 o
   2   2   5     3338.87     2861.44    102.22 o
   3   2   5       56.25      -21.37     37.94 o
   4   2   5    14000.72    13828.14    487.35 o
   5   2   5      924.27      949.22     68.77 o
   6   2   5     4812.06     4493.31    132.56 o
   7   2   5     5066.21     5399.27    194.90 o
   8   2   5    11833.50    11459.09    269.94 o
   9   2   5      939.24      881.02    116.26 o
  10   2   5     4516.39     4596.39    380.48 o
  11   2   5     5283.88     4689.17    212.36 o
  12   2   5        9.70      -18.53    123.94 o
  13   2   5     2213.21     2137.06    181.79 o
  14   2   5       47.14      -97.93    142.35 o
  15   2   5     1452.65     1397.87    181.02 o
  16   2   5     1679.92     1873.12    201.75 o
 -17   3   5       18.25     -228.32    179.76 o
 -16   3   5      625.46      374.78    179.50 o
 -15   3   5    33032.48    32459.04   1083.67 o
 -14   3   5     3619.64     3802.79    305.80 o
 -13   3   5      445.85      237.46    118.82 o
 -12   3   5    28064.93    27941.58    794.73 o
 -11   3   5    37028.04    35939.11   1156.71 o
 -10   3   5     7962.66     8296.50    286.86 o
  -9   3   5    34767.23    35956.64    802.03 o
  -8   3   5    20835.71    23104.76    573.97 o
  -7   3   5    13561.75    14285.44    338.44 o
  -6   3   5    59421.68    62970.77   1364.96 o
  -5   3   5   151672.55   163807.19   3521.67 o
  -4   3   5     6945.22     7198.69    353.54 o
  -3   3   5     7594.50     7794.39    231.42 o
  -2   3   5    72727.02    72052.30   4151.96 o
   0   3   5     1013.95      925.52     77.16 o
   1   3   5   150087.47   149999.48  15731.09 o
   2   3   5    14042.97    14369.61    684.02 o
   3   3   5     5132.36     5032.21    166.95 o
   4   3   5   193478.86   192915.58   3943.68 o
   5   3   5     2670.29     2369.77     99.67 o
   6   3   5     5935.10     5851.16    174.48 o
   7   3   5    41100.93    40115.13    856.62 o
   8   3   5    42529.77    41289.53    886.66 o
   9   3   5     4708.81     5202.25    230.69 o
  10   3   5     9299.21     8996.78    379.51 o
  11   3   5    24715.32    26639.22   1205.45 o
  12   3   5      497.44      316.51    120.23 o
  13   3   5    15341.23    14237.35    444.24 o
  14   3   5    13776.48    13122.39    516.77 o
  15   3   5      490.34      274.10    180.33 o
  16   3   5       53.30     -233.05    208.15 o
 -16   4   5      715.67      700.02    231.13 o
 -15   4   5     1310.52      930.14    187.97 o
 -14   4   5    15529.85    14459.87    553.11 o
 -13   4   5     2120.95     1684.43    183.25 o
 -12   4   5      421.29      270.02    141.97 o
 -11   4   5      332.21      235.06    164.99 o
 -10   4   5     3303.50     3154.35    163.99 o
  -9   4   5     3126.75     3150.83    172.84 o
  -8   4   5     4286.65     4330.10    183.38 o
  -7   4   5       62.58      -78.06     71.11 o
  -6   4   5     3465.62     3079.49    253.45 o
  -5   4   5    22881.69    22534.51    638.81 o
  -4   4   5    16989.10    17460.15    609.94 o
  -3   4   5    50147.25    54559.30   1698.02 o
  -2   4   5    10390.09    12145.96    499.00 o
  -1   4   5     5356.00     5084.56    344.79 o
   0   4   5    14723.76    14304.17    838.01 o
   1   4   5       14.40       80.43     78.58 o
   2   4   5    13090.24    12651.64    426.59 o
   3   4   5    13291.88    12491.51    365.80 o
   4   4   5      401.59      260.02     50.54 o
   5   4   5     6496.56     6211.46    191.67 o
   6   4   5      877.55      741.82     98.11 o
   7   4   5    77962.20    78860.91   2226.61 o
   8   4   5     8940.92     9962.57    409.65 o
   9   4   5      890.52      666.77    162.11 o
  10   4   5      254.81      192.37    116.47 o
  11   4   5     6567.83     6684.99    285.19 o
  12   4   5      989.30      863.25    151.94 o
  13   4   5    22004.75    22770.20    929.86 o
  14   4   5       57.67     -246.27    158.51 o
  15   4   5      880.18      844.13    221.12 o
 -16   5   5      319.15       18.86    186.11 o
 -15   5   5    20163.46    20073.10   1082.13 o
 -14   5   5     5841.96     5003.42    456.33 o
 -13   5   5     5782.94     5074.02    606.90 o
 -12   5   5    42166.83    41065.86   1324.44 o
 -11   5   5     1980.34     2675.47    277.17 o
 -10   5   5      358.72      232.91    166.27 o
  -9   5   5     5436.83     5338.30    340.97 o
  -8   5   5    60069.20    56794.26   2262.71 o
  -7   5   5      345.32      185.30     69.48 o
  -6   5   5     2326.01     2117.56    105.82 o
  -5   5   5    82349.65    82910.72   2016.80 o
  -4   5   5     1478.01     1283.86     84.72 o
  -3   5   5     5706.27     5582.32    266.51 o
  -2   5   5    67010.94    62603.89   6474.35 o
  -1   5   5     1854.43     1715.53    191.72 o
   0   5   5     1166.60     1002.29    123.75 o
   1   5   5    80942.23    71570.06   3880.23 o
   2   5   5     1175.28     1118.49    143.54 o
   3   5   5     2391.12     2382.16    196.48 o
   4   5   5    10638.66     9772.20    305.27 o
   5   5   5    34277.35    31861.15    780.83 o
   6   5   5     4453.00     4020.05    230.56 o
   7   5   5    52137.09    55640.14   2450.05 o
   8   5   5    13367.63    14735.22    741.89 o
   9   5   5       51.61      170.25    149.68 o
  10   5   5    20363.85    22306.55   1420.96 o
  11   5   5    14725.31    14137.63    531.80 o
  12   5   5     2814.80     2607.81    191.02 o
  13   5   5     6652.53     6168.57    286.95 o
  14   5   5    16542.24    18503.83    643.12 o
  15   5   5      102.71       73.40    194.79 o
 -15   6   5       45.98       96.12    242.55 o
 -14   6   5     5643.86     6410.95    631.38 o
 -13   6   5     2945.21     2839.11    305.46 o
 -12   6   5    18135.38    18275.87    880.77 o
 -11   6   5    16576.04    17018.34    778.36 o
 -10   6   5     1062.49      783.52    200.22 o
  -9   6   5     8793.32     8737.53    466.25 o
  -8   6   5     8921.05     8657.80    376.04 o
  -7   6   5      135.10     -125.90    115.50 o
  -6   6   5    33037.54    25857.64   1414.44 o
  -5   6   5     2047.35     2072.43    205.69 o
  -4   6   5    10467.57     9679.93    603.14 o
  -3   6   5     5631.36     5361.24    392.96 o
  -2   6   5      954.68      693.95     95.81 o
  -1   6   5    14206.67    12925.78    461.11 o
   0   6   5    18642.24    16497.14   1258.50 o
   1   6   5     8945.41     7800.09    389.36 o
   2   6   5    13579.04    13298.41    594.52 o
   3   6   5    13626.99    13920.66    621.77 o
   4   6   5     2359.40     2172.26    205.50 o
   5   6   5    38154.77    35771.82   2275.21 o
   6   6   5     5404.87     5031.04    330.33 o
   7   6   5     1002.98      845.30    149.50 o
   8   6   5     9161.10     9983.18    548.18 o
   9   6   5       30.70      -89.56    152.61 o
  10   6   5     7389.48     9650.50    613.65 o
  11   6   5     5255.17     5909.36    578.29 o
  12   6   5      188.75      232.83    206.91 o
  13   6   5     5671.47     6612.97    554.36 o
  14   6   5     1474.74     1597.66    357.44 o
 -14   7   5     3505.77     2896.35    341.68 o
 -13   7   5      470.86      487.58    269.43 o
 -12   7   5     8734.69     9076.19    536.35 o
 -11   7   5     6236.87     6006.35    424.77 o
 -10   7   5     1265.57      951.05    212.43 o
  -9   7   5    24422.16    22348.84    948.35 o
  -8   7   5    17877.97    17387.00    983.17 o
  -7   7   5      100.58      -70.56    167.29 o
  -6   7   5     7825.98     7535.04    499.80 o
  -5   7   5    40738.62    41154.94   1625.52 o
  -4   7   5     2459.76     2415.41    181.15 o
  -3   7   5    13222.40    13659.72    567.80 o
  -2   7   5    41324.77    44264.80   3345.87 o
  -1   7   5      778.65      909.05    121.17 o
   0   7   5       57.76       53.15    102.30 o
   1   7   5    27234.04    24797.28   1688.24 o
   2   7   5    10984.27    10443.86    501.69 o
   3   7   5      150.28      275.70    145.04 o
   4   7   5    30655.53    29018.36   1205.06 o
   5   7   5     7214.43     6752.48    394.48 o
   6   7   5     1594.63     1690.83    215.45 o
   7   7   5    10642.39    10825.00    475.81 o
   8   7   5     6857.57     6509.51    394.33 o
   9   7   5        2.70      -18.08    161.26 o
  10   7   5    18558.70    19149.61    762.28 o
  11   7   5    13998.21    13906.21    791.06 o
  12   7   5      199.62      330.43    269.40 o
  13   7   5     4100.17     4074.16    432.88 o
 -13   8   5     2971.16     3479.48    456.95 o
 -12   8   5     1116.07     1448.92    255.54 o
 -11   8   5    15008.99    16569.50   1148.40 o
 -10   8   5     1018.01     1298.05    366.63 o
  -9   8   5    19966.15    17601.44   1168.56 o
  -8   8   5    16447.50    15902.41    760.40 o
  -7   8   5     4506.58     4200.35    335.94 o
  -6   8   5     7747.08     7994.41    473.20 o
  -5   8   5    13000.02    14031.48    452.48 o
  -4   8   5     1606.32     1428.24    160.43 o
  -3   8   5    24550.07    24397.61    726.20 o
  -2   8   5     2104.22     2026.97    147.51 o
  -1   8   5    14648.92    13292.85    767.96 o
   0   8   5    30800.77    29250.16    986.60 o
   1   8   5      612.71      790.45    168.80 o
   2   8   5    30905.42    28042.12   1169.08 o
   3   8   5     3273.35     3322.15    268.80 o
   4   8   5     1827.31     2110.48    305.54 o
   5   8   5     9105.13     8084.86    455.44 o
   6   8   5     3985.81     3899.81    306.25 o
   7   8   5     9739.22     9786.49    744.06 o
   8   8   5    10932.54    10910.84    621.07 o
   9   8   5       42.96       -9.50    242.26 o
  10   8   5    10377.35    11143.59    670.44 o
  11   8   5     4926.35     4706.05    423.87 o
  12   8   5     1400.67     1549.20    336.19 o
 -12   9   5     1374.13     1499.18    439.21 o
 -11   9   5     5375.52     4678.68    574.85 o
 -10   9   5     2556.42     3397.74    494.38 o
  -9   9   5     3434.12     3263.90    469.45 o
  -8   9   5     1715.28     1764.52    277.38 o
  -7   9   5     2775.50     2675.83    302.05 o
  -6   9   5     3928.17     3480.81    324.56 o
  -5   9   5    15037.15    15034.50   1148.91 o
  -4   9   5       70.83       80.28    118.89 o
  -3   9   5     1462.00     1640.83    153.11 o
  -2   9   5    14240.10    14525.92    479.71 o
  -1   9   5     9823.15    10617.00    394.13 o
   0   9   5     7053.72     6881.69    656.85 o
   1   9   5     9645.44     9857.68    515.99 o
   2   9   5     1924.02     1893.79    229.70 o
   3   9   5     1519.21     1535.89    223.81 o
   4   9   5     3009.33     2998.98    280.65 o
   5   9   5     1458.41     1486.66    234.29 o
   6   9   5     1885.52     1936.00    427.51 o
   7   9   5    13502.25    12569.41    543.47 o
   8   9   5     7694.46     7284.27    397.23 o
   9   9   5      890.79      923.50    265.45 o
  10   9   5     4015.45     3482.50    366.54 o
 -10  10   5       93.11     -277.40    351.54 o
  -9  10   5     6243.92     6361.30    661.41 o
  -8  10   5    13634.10    12592.66    675.65 o
  -7  10   5       29.54      266.37    225.43 o
  -6  10   5    10449.42    11202.03    614.76 o
  -5  10   5     5645.62     5579.78    423.53 o
  -4  10   5     7549.92     7890.04    494.40 o
  -3  10   5    17435.77    17930.68    576.89 o
  -2  10   5       39.45     -150.18    125.73 o
  -1  10   5    12226.87    12311.02    434.47 o
   0  10   5     8434.24     8188.84    388.11 o
   1  10   5     1281.18      847.86    212.31 o
   2  10   5     5477.01     5179.28    374.31 o
   3  10   5     6305.05     5619.83    391.50 o
   4  10   5      695.32      532.40    212.43 o
   5  10   5    20645.15    21325.03    996.84 o
   6  10   5      653.51      620.49    222.09 o
   7  10   5     3164.78     3163.80    303.50 o
   8  10   5     7346.24     6808.84    497.42 o
   9  10   5      352.39        2.56    242.10 o
  -7  11   5     3007.89     3115.19    354.49 o
  -6  11   5     1783.49     1747.06    300.86 o
  -5  11   5       87.95     -164.68    224.00 o
  -4  11   5     4100.06     4222.32    378.12 o
  -3  11   5     5284.69     5266.54    411.16 o
  -2  11   5     1557.91     1551.54    217.75 o
  -1  11   5     3475.76     3426.55    262.55 o
   0  11   5     1762.38     2071.07    222.84 o
   1  11   5     1411.37     1242.81    201.01 o
   2  11   5     3238.75     2982.89    246.90 o
   3  11   5     2408.66     2355.09    286.78 o
   4  11   5      860.76      905.68    241.98 o
   5  11   5     1878.16     2369.44    296.38 o
   6  11   5     5699.95     6063.66    364.19 o
  -2  12   5      926.21      609.48    260.57 o
  -1  12   5     6540.50     6916.07    485.18 o
   0  12   5     6620.80     6461.12    374.10 o
   1  12   5       71.32      121.03    181.13 o
 -17   0   6       63.82      158.38    284.76 o
 -16   0   6    53830.14    54058.88   2951.58 o
 -15   0   6     4335.27     4044.88    427.59 o
 -14   0   6     8078.99     8479.29    444.03 o
 -13   0   6    69508.61    67621.34   2112.82 o
 -12   0   6    32211.39    31605.65   1023.78 o
 -11   0   6    10659.00    10168.92    383.93 o
 -10   0   6    52362.33    55807.24   2098.00 o
  -9   0   6    24384.58    27317.26   1055.97 o
  -8   0   6    16287.54    16748.59    550.55 o
  -7   0   6     5804.96     5448.35    213.05 o
  -6   0   6   115003.58   124477.90   3793.53 o
  -5   0   6      972.03     1109.20     62.30 o
  -4   0   6    13135.39    14049.64    391.03 o
  -3   0   6   272302.59   315220.19   9562.68 o
  -2   0   6    13731.89    14740.21    574.11 o
  -1   0   6      769.93      738.47     60.90 o
   0   0   6     2886.57     3482.31    153.85 o
   2   0   6       67.71       80.82     66.49 o
   3   0   6   160127.45   163042.02   5289.00 o
   4   0   6    12975.68    12167.83    668.79 o
   5   0   6     7632.00     7949.91    292.87 o
   6   0   6    86022.54    90033.43   2544.98 o
   7   0   6    47472.15    46889.39   1353.84 o
   8   0   6     8155.97     8382.75    328.45 o
   9   0   6    11477.10    10944.23    404.99 o
  10   0   6    25739.71    24105.55    835.81 o
  11   0   6      260.84       95.80    153.97 o
  12   0   6    40299.50    38918.20   1291.15 o
  13   0   6    26527.78    26041.26   1142.52 o
  14   0   6     6319.27     6410.02   1080.01 o
  15   0   6      467.14      541.23    266.05 o
  16   0   6    26894.77    27161.51   1612.28 o
 -17   1   6      946.00      884.74    229.29 o
 -16   1   6       66.93     -174.83    149.73 o
 -15   1   6     4048.36     3755.80    212.53 o
 -14   1   6       20.45      271.77    143.72 o
 -13   1   6     4551.52     4447.77    221.61 o
 -12   1   6     2344.92     2476.03    131.27 o
 -11   1   6     2582.23     2550.54    127.50 o
 -10   1   6     4707.20     4365.23    236.34 o
  -9   1   6      399.15      440.94     62.59 o
  -8   1   6     8152.87     8824.34    247.01 o
  -7   1   6      907.65      883.75     63.04 o
  -6   1   6     4964.96     4110.35    112.30 o
  -5   1   6       67.49       34.57     36.96 o
  -4   1   6      528.49      541.54     42.86 o
  -3   1   6    58907.32    67056.95   1580.49 o
  -2   1   6     1392.09     1526.51     59.83 o
  -1   1   6      959.30     1054.01     53.30 o
   0   1   6     7304.10     7316.77    319.02 o
   1   1   6     1473.23     1486.35     88.46 o
   2   1   6      345.43      357.23     58.52 o
   3   1   6     4611.03     4530.40    241.48 o
   4   1   6      114.29       91.55     50.48 o
   5   1   6      583.09      426.14     62.15 o
   6   1   6     9661.36     9666.87    240.15 o
   7   1   6     4555.00     4715.33    159.20 o
   8   1   6      254.16      115.97     72.59 o
   9   1   6      577.67      576.60     94.63 o
  10   1   6      128.52      160.64     94.42 o
  11   1   6      248.13      127.61    107.68 o
  12   1   6     1024.91     1060.61    213.80 o
  13   1   6      176.01      -64.29    139.46 o
  14   1   6       27.44      432.89    226.64 o
  15   1   6     2060.98     2028.19    229.79 o
  16   1   6     1099.31     1472.97    373.22 o
 -17   2   6       15.75      -87.82    162.75 o
 -16   2   6    29926.58    31496.23   1235.51 o
 -15   2   6     3628.43     3226.69    205.10 o
 -14   2   6     1479.00     1444.60    149.30 o
 -13   2   6    29796.39    29517.32    837.43 o
 -12   2   6      429.73      319.46    104.67 o
 -11   2   6     1126.89     1213.94     99.59 o
 -10   2   6    42316.56    42346.04   1027.69 o
  -9   2   6    80116.07    83598.63   1982.89 o
  -8   2   6     6826.87     6884.44    172.48 o
  -7   2   6    44527.14    48817.68    988.97 o
  -6   2   6    74321.74    81905.39   1758.01 o
  -5   2   6     9697.18    10496.19    484.90 o
  -4   2   6    13708.72    15604.34    826.03 o
  -3   2   6    77663.34    89330.20   4150.62 o
  -2   2   6     2788.57     2756.56    110.01 o
  -1   2   6     2662.99     2699.15    106.66 o
   0   2   6   741331.81   752063.56  22809.15 o
   1   2   6     4966.17     4950.00    157.21 o
   2   2   6      537.37      476.24     46.08 o
   3   2   6    72863.74    71754.31   2182.08 o
   4   2   6    45922.97    44871.71   1129.49 o
   5   2   6    12421.92    12235.17    284.34 o
   6   2   6    46922.17    45445.56    894.30 o
   7   2   6     9940.84     8964.72    219.83 o
   8   2   6     7850.77     7538.85    228.53 o
   9   2   6    54588.91    56089.72   1198.34 o
  10   2   6    34828.73    36360.98   1132.12 o
  11   2   6     6925.22     6794.13    263.48 o
  12   2   6     1259.81      927.90    148.05 o
  13   2   6    20755.53    20980.52    670.94 o
  14   2   6      175.07      192.37    150.45 o
  15   2   6     5024.47     4431.02    294.40 o
  16   2   6    20055.92    19108.98    582.24 o
 -17   3   6     1575.73     1558.28    240.80 o
 -16   3   6       11.62     -269.95    158.84 o
 -15   3   6     1717.11     1865.93    200.92 o
 -14   3   6     1363.43     1471.39    150.99 o
 -13   3   6     2760.63     2381.62    165.20 o
 -12   3   6     5092.39     5323.08    236.10 o
 -11   3   6     3533.95     3692.01    223.67 o
 -10   3   6      214.52      198.84    102.78 o
  -9   3   6    19483.14    21167.06    534.87 o
  -8   3   6        1.99      -82.78     53.36 o
  -7   3   6    31738.63    34932.39    774.55 o
  -6   3   6     1433.14     2240.26    202.66 o
  -5   3   6      150.20      109.33     38.77 o
  -4   3   6    12781.26    13978.31    532.86 o
  -3   3   6     4459.93     5270.53    194.24 o
  -2   3   6     6969.96     6121.00    220.82 o
  -1   3   6     6733.17     7245.53    490.99 o
   0   3   6        9.46      -98.33     49.16 o
   1   3   6    11400.23    11385.16    704.66 o
   2   3   6    13870.64    13738.61    384.66 o
   3   3   6    26266.35    26536.48    601.40 o
   4   3   6    35406.16    33674.60    710.28 o
   5   3   6      278.42      208.30     48.06 o
   6   3   6      186.42       21.83     57.22 o
   7   3   6      177.65      255.84     80.22 o
   8   3   6       59.33      158.34    270.91 o
   9   3   6    16984.03    17762.51    519.25 o
  10   3   6     2912.65     3074.10    160.33 o
  11   3   6      514.67      438.48    119.11 o
  12   3   6     3068.87     4517.44    541.79 o
  13   3   6      453.07      286.42    143.28 o
  14   3   6      304.97      224.26    174.13 o
  15   3   6     1456.82     1500.69    209.28 o
 -17   4   6       51.06      -85.82    197.47 o
 -16   4   6    20457.81    19757.92    722.96 o
 -15   4   6     5560.93     4725.73    289.93 o
 -14   4   6       87.28       59.39    149.05 o
 -13   4   6    38892.27    36701.96   1191.36 o
 -12   4   6     7537.04     7316.96    331.37 o
 -11   4   6     6595.55     6630.26    301.66 o
 -10   4   6    22911.64    23115.80    660.03 o
  -9   4   6    13748.17    13412.58    406.68 o
  -8   4   6     3964.77     3669.05    152.04 o
  -7   4   6    11221.24    10845.57    299.64 o
  -6   4   6    53140.59    57387.61   2245.84 o
  -5   4   6     6135.48     6020.64    252.36 o
  -4   4   6    23081.29    22726.75    547.19 o
  -3   4   6   141952.69   154535.83   6179.03 o
  -2   4   6      123.79      212.63     90.91 o
  -1   4   6     2034.51     2479.95    223.66 o
   0   4   6    61007.27    57641.22   1974.56 o
   1   4   6     2859.65     2530.01    153.22 o
   2   4   6     4733.96     4497.29    190.20 o
   3   4   6    76315.45    73559.06   1974.49 o
   4   4   6     7716.05     7099.94    207.74 o
   5   4   6     1818.68     1921.72    105.65 o
   6   4   6    40912.25    40488.47   1027.92 o
   7   4   6     6596.51     6419.52    251.91 o
   8   4   6     5895.94     5948.78    253.49 o
   9   4   6    24560.67    25287.29    625.71 o
  10   4   6    28044.13    28851.49    791.48 o
  11   4   6      333.12      443.99    134.05 o
  12   4   6    23642.95    24382.53    742.16 o
  13   4   6    30219.36    32978.30   1518.08 o
  14   4   6     1542.63     1696.23    202.82 o
  15   4   6     1392.48     1649.80    242.22 o
 -16   5   6      231.30       -5.77    179.67 o
 -15   5   6     5676.02     5852.46    342.62 o
 -14   5   6     1357.14     1266.68    229.88 o
 -13   5   6     5374.64     4809.75    284.79 o
 -12   5   6     1960.55     2275.51    194.07 o
 -11   5   6     5071.56     4447.95    253.16 o
 -10   5   6    10948.05    11045.92    536.28 o
  -9   5   6    19362.76    19397.74    843.87 o
  -8   5   6     5994.50     7218.84    415.54 o
  -7   5   6     2697.17     2746.71    232.91 o
  -6   5   6    15274.21    14982.23    385.33 o
  -5   5   6      763.30      729.51    102.95 o
  -4   5   6    34791.16    34673.11   1064.34 o
  -3   5   6      803.00      693.15    150.61 o
  -2   5   6     7738.15     7100.22    729.48 o
  -1   5   6    12595.89    12525.98    753.89 o
   0   5   6     3145.52     3551.91    230.45 o
   1   5   6    31957.01    29705.75   1049.53 o
   2   5   6     6874.90     6474.83    285.10 o
   3   5   6     1818.02     1868.03    126.15 o
   4   5   6    15655.47    14483.95    400.56 o
   5   5   6     5144.50     4912.85    173.68 o
   6   5   6     6661.34     6219.21    317.07 o
   7   5   6    11179.06    12868.11   1954.66 o
   8   5   6      311.87      240.44    269.46 o
   9   5   6     6749.33     7044.62    379.06 o
  10   5   6     5203.96     5891.30    291.39 o
  11   5   6      317.64       98.37    140.50 o
  12   5   6    11932.27    12347.78    474.57 o
  13   5   6      916.03      751.74    176.61 o
  14   5   6     1222.52     1426.07    288.53 o
 -15   6   6     1514.92     1387.96    277.45 o
 -14   6   6      292.46      114.30    221.74 o
 -13   6   6     9995.04    10827.01    582.12 o
 -12   6   6    12435.56    11963.43    606.97 o
 -11   6   6     1265.21     1289.45    221.52 o
 -10   6   6    21094.48    21155.18    910.62 o
  -9   6   6     8110.92     8246.61    371.71 o
  -8   6   6     1735.57     1734.16    171.43 o
  -7   6   6    30142.23    29936.69    993.78 o
  -6   6   6    29663.99    28110.31   1007.73 o
  -5   6   6     1052.06      807.31    148.53 o
  -4   6   6     5685.70     5857.78    406.95 o
  -3   6   6    35719.36    34445.17   1928.69 o
  -2   6   6     1305.11     1337.06    115.19 o
  -1   6   6     1716.09     1759.56    166.54 o
   0   6   6    47916.64    48870.53   2350.97 o
   1   6   6     3756.18     3626.57    356.00 o
   2   6   6     4597.30     4799.52    299.70 o
   3   6   6    69547.86    68807.04   2373.85 o
   4   6   6      151.81       48.51    128.54 o
   5   6   6     2514.20     2353.59    221.62 o
   6   6   6    14004.46    13455.70    651.10 o
   7   6   6    19229.91    18594.81    718.44 o
   8   6   6      382.05      272.94    151.89 o
   9   6   6    12721.22    13366.78    573.97 o
  10   6   6     9377.10    10933.07    513.14 o
  11   6   6      337.61      302.19    200.27 o
  12   6   6     5220.24     5160.62    357.72 o
  13   6   6    10498.70    11243.62    730.81 o
  14   6   6      250.60      641.22    319.77 o
 -14   7   6     1387.04     1625.07    399.98 o
 -13   7   6     1437.23     1923.73    288.50 o
 -12   7   6     6777.01     7360.18    483.87 o
 -11   7   6      345.71       34.71    207.51 o
 -10   7   6     2705.24     2621.68    273.76 o
  -9   7   6    22426.43    21415.89    759.57 o
  -8   7   6        7.58     -139.13    125.57 o
  -7   7   6    32336.86    30990.11   1302.87 o
  -5   7   6     2890.90     2707.03    267.88 o
  -4   7   6    26933.00    27580.64   1110.09 o
  -3   7   6     2895.34     3187.68    267.27 o
  -2   7   6    13366.91    12900.71    502.20 o
  -1   7   6    10429.40    11225.11    526.22 o
   0   7   6      303.23      444.45    137.36 o
   1   7   6    12599.54    12946.45   1011.72 o
   2   7   6    26338.26    23279.25    981.98 o
   3   7   6      387.43      401.45    155.87 o
   4   7   6    14928.67    14676.14    671.98 o
   5   7   6     2168.24     2264.12    231.11 o
   6   7   6     5008.13     4957.37    460.11 o
   7   7   6    18049.41    18538.15    726.02 o
   8   7   6     2197.43     2089.58    213.81 o
   9   7   6     8026.98     8020.32    418.33 o
  10   7   6     6749.38     7061.13    408.49 o
  11   7   6      262.71     -200.12    193.66 o
  12   7   6     5752.70     6544.33    541.74 o
  13   7   6     3082.28     3585.05    420.38 o
 -13   8   6     6796.16     8370.37    954.22 o
 -12   8   6     3040.60     2977.16    307.44 o
 -11   8   6      111.94      -18.35    196.65 o
 -10   8   6     5186.04     4868.16    542.63 o
  -9   8   6     8994.18     8881.02    528.04 o
  -8   8   6       79.57      -40.73    198.73 o
  -7   8   6     2707.02     2522.37    395.99 o
  -6   8   6     6105.71     6220.91    482.70 o
  -5   8   6     1208.17     1169.76    216.17 o
  -4   8   6     8171.81     8108.53    304.80 o
  -3   8   6    19997.69    19278.49    589.75 o
  -2   8   6     1865.08     1835.81    139.99 o
  -1   8   6     1263.25     1514.27    197.28 o
   0   8   6    40375.85    41447.99   1782.75 o
   1   8   6      376.81      505.46    163.32 o
   2   8   6     2211.00     2189.92    228.78 o
   3   8   6    10090.38     9517.19    494.72 o
   4   8   6     4967.97     4769.63    576.93 o
   5   8   6      114.55       11.77    138.43 o
   6   8   6    17990.71    17056.12    670.69 o
   7   8   6     8098.41     8013.02    407.19 o
   8   8   6     1371.60     1263.55    244.16 o
   9   8   6    12165.98    12158.07    637.79 o
  10   8   6     4560.12     4467.20    318.16 o
  11   8   6      590.27      769.27    278.65 o
  12   8   6     1833.36     1262.13    321.01 o
 -12   9   6    14525.14    15493.89   1125.21 o
 -11   9   6     1428.32     1695.12    437.38 o
 -10   9   6     6962.95     6629.51    671.45 o
  -9   9   6     7016.83     7268.98    490.80 o
  -8   9   6      119.39      -14.19    208.34 o
  -7   9   6     6522.36     6841.26    461.77 o
  -6   9   6    17049.63    17140.81    812.45 o
  -5   9   6     5830.98     5368.91    398.71 o
  -4   9   6    20627.88    22380.27   1039.82 o
  -3   9   6    11653.23    12097.43    484.44 o
  -2   9   6     7856.79     7164.68    397.60 o
  -1   9   6    17492.58    16712.79   1269.04 o
   0   9   6     1122.91      945.70    196.23 o
   1   9   6    10248.16    10369.38    661.49 o
   2   9   6     8826.72     8688.72    473.54 o
   3   9   6     1578.63     1359.53    216.43 o
   4   9   6    23534.25    25349.76   1497.27 o
   5   9   6     4709.40     4566.89    297.14 o
   6   9   6     4542.73     4010.59    340.64 o
   7   9   6    18546.25    18421.19   1055.45 o
   8   9   6      138.63      179.26    203.09 o
   9   9   6    13270.00    13754.91    714.93 o
  10   9   6     3470.78     3903.60    392.06 o
 -10  10   6     2149.84     1995.09    466.81 o
  -9  10   6     3066.28     3297.56    498.07 o
  -8  10   6     3558.47     3632.04    359.00 o
  -7  10   6     1553.38     1455.83    281.38 o
  -6  10   6     5250.02     5631.88    429.94 o
  -5  10   6     2492.01     2962.35    320.12 o
  -4  10   6     5558.02     5542.34    424.17 o
  -3  10   6     5786.83     5597.04    423.66 o
  -2  10   6     2985.40     2614.84    228.71 o
  -1  10   6     3906.84     3804.32    258.90 o
   0  10   6     1961.05     1882.31    207.37 o
   1  10   6     5268.75     6069.06    405.44 o
   2  10   6     1266.83     1672.86    242.41 o
   3  10   6     2688.94     3028.22    293.79 o
   4  10   6     2505.97     2514.40    219.07 o
   5  10   6     4581.99     4479.47    297.65 o
   6  10   6      961.11      962.98    202.66 o
   7  10   6     2655.24     2507.39    244.11 o
   8  10   6      718.36      801.39    260.42 o
  -7  11   6     8100.90     8999.96    566.69 o
  -6  11   6     4634.31     4678.86    398.15 o
  -5  11   6      529.07      743.46    264.29 o
  -4  11   6     5165.21     5331.38    529.49 o
  -3  11   6     1787.73     1878.26    292.38 o
  -2  11   6     6324.37     5957.39    443.84 o
  -1  11   6    13950.42    14622.91    586.83 o
   0  11   6       43.18     -231.44    161.36 o
   1  11   6     9151.41     9987.46    447.84 o
   2  11   6     3956.08     4128.53    345.45 o
   3  11   6     2579.02     2528.64    289.82 o
   4  11   6     4361.11     4247.50    295.38 o
   5  11   6     3929.53     3690.31    347.11 o
   6  11   6     2771.81     2919.28    313.33 o
  -1  12   6     2684.07     2799.37    334.23 o
   0  12   6     1057.49     1242.38    212.68 o
 -17   1   7    28922.64    29556.61   2467.47 o
 -16   1   7     1501.65     1295.00    185.03 o
 -15   1   7       86.13       69.84    137.05 o
 -14   1   7    46233.58    46835.29   1289.31 o
 -13   1   7    11269.03    11418.03    381.94 o
 -12   1   7     6542.07     6303.51    224.06 o
 -11   1   7    52859.71    54916.15   1322.25 o
 -10   1   7    38977.33    40581.35    903.36 o
  -9   1   7     8012.79     8308.84    222.07 o
  -8   1   7    31457.24    32169.06    778.82 o
  -7   1   7    44534.47    48310.34   1055.93 o
  -6   1   7    23887.14    26566.65    594.22 o
  -5   1   7    32866.70    34807.86    765.12 o
  -4   1   7    97309.78   109977.83   2580.30 o
  -3   1   7     2216.00     2299.99     80.77 o
  -2   1   7    13946.64    14541.60    375.79 o
  -1   1   7   503432.31   535133.63  13266.14 o
   0   1   7      160.41      200.42     37.18 o
   1   1   7      564.35      617.83     54.17 o
   2   1   7    89355.37    88078.44   2465.63 o
   3   1   7      156.08       88.92     50.72 o
   4   1   7     5163.12     4652.51    178.37 o
   5   1   7   123307.20   125132.62   2646.77 o
   6   1   7     9933.33    10104.71    251.16 o
   7   1   7    14178.02    14578.91    343.02 o
   8   1   7    64985.58    66995.66   1359.52 o
   9   1   7    38029.52    38037.18    840.92 o
  10   1   7     9391.11     9498.15    283.63 o
  11   1   7     8034.15     7694.61    306.71 o
  12   1   7    37843.69    37467.13    975.10 o
  13   1   7     1799.68     1775.92    180.73 o
  14   1   7     8975.07     8534.18    347.85 o
  15   1   7    19223.63    19126.92    652.37 o
  16   1   7      840.93     1044.11    218.86 o
 -17   2   7        0.40      -65.77    161.58 o
 -16   2   7      103.27      255.32    151.95 o
 -15   2   7      540.31      554.08    137.50 o
 -14   2   7      124.53       22.42    114.05 o
 -13   2   7     2227.02     2340.98    158.61 o
 -12   2   7       10.96      -22.62     95.84 o
 -11   2   7     3008.52     2847.36    153.36 o
 -10   2   7     4862.28     5415.00    191.12 o
  -9   2   7     4652.34     4839.51    175.12 o
  -8   2   7     4694.67     5105.42    154.30 o
  -7   2   7     2498.25     3001.06    114.11 o
  -6   2   7    12009.04    13369.55    312.23 o
  -5   2   7     2586.33     3057.01    108.04 o
  -4   2   7      807.56     1285.27     62.43 o
  -3   2   7      347.07      312.76     41.73 o
  -2   2   7     5485.89     5180.67    221.31 o
  -1   2   7    18075.40    19918.78    552.52 o
   0   2   7    12584.90    11930.31    462.48 o
   1   2   7     7688.17     7318.98    249.11 o
   2   2   7    35225.78    32635.56    946.50 o
   3   2   7     2502.67     2501.72    182.87 o
   4   2   7    13060.39    12643.29    327.42 o
   5   2   7      987.15      833.96     73.76 o
   6   2   7     6515.85     6329.64    345.24 o
   7   2   7      492.59      436.75     68.09 o
   8   2   7     6064.78     6529.90    208.71 o
   9   2   7     7392.56     7973.71    267.49 o
  10   2   7      832.66      607.53    212.94 o
  11   2   7     3289.71     2999.09    175.17 o
  12   2   7       29.27     -108.19    128.29 o
  13   2   7     4086.44     3660.05    219.97 o
  14   2   7      652.80      858.13    168.62 o
  15   2   7       48.42       14.25    157.33 o
  16   2   7       49.84      244.55    202.37 o
 -17   3   7    26637.29    24554.27   1428.34 o
 -16   3   7     1165.23      934.82    186.25 o
 -15   3   7     1201.26     1159.56    176.99 o
 -14   3   7    22302.79    21686.08    646.97 o
 -13   3   7    18568.29    17364.89    530.81 o
 -12   3   7     1115.13     1004.33    119.91 o
 -11   3   7    44108.51    44014.00   1398.40 o
 -10   3   7     2324.49     2344.55    163.08 o
  -9   3   7     8621.96     9150.84    265.25 o
  -8   3   7    58150.17    65177.71   1424.20 o
  -7   3   7    61049.49    65479.66   1426.77 o
  -6   3   7     1779.07     1607.83     84.41 o
  -5   3   7     4728.50     4628.94    206.98 o
  -4   3   7    69842.93    78685.01   2920.37 o
  -3   3   7     1392.59     1457.95    245.37 o
  -2   3   7     4544.92     4406.05    179.96 o
  -1   3   7   127523.94   135478.78   5093.72 o
   0   3   7     1410.43     1473.39    105.43 o
   1   3   7     4543.07     4145.75    208.92 o
   2   3   7   176794.09   177078.75   4174.94 o
   3   3   7      606.65      470.78     46.14 o
   4   3   7     4932.57     4785.67    139.24 o
   5   3   7    78833.53    74801.16   1694.41 o
   6   3   7    14789.22    13743.31    352.25 o
   7   3   7     2337.79     1956.18    170.60 o
   8   3   7    24254.50    24674.26    760.20 o
   9   3   7    27673.98    28829.44    786.99 o
  10   3   7      492.21      357.65    110.66 o
  11   3   7    21939.26    22354.57    582.13 o
  12   3   7    29474.38    28830.74    732.24 o
  13   3   7     3303.14     3242.60    209.25 o
  14   3   7     2926.70     2557.96    231.81 o
  15   3   7    19678.11    20285.14    677.57 o
 -16   4   7     6664.00     6653.81    596.60 o
 -15   4   7     1368.04     1623.55    194.85 o
 -14   4   7      132.15     -112.46    180.80 o
 -13   4   7     3607.38     3566.05    224.41 o
 -12   4   7     2498.78     2334.24    182.09 o
 -11   4   7      479.84      567.67    138.83 o
 -10   4   7      704.59      613.91    100.35 o
  -9   4   7        0.19     -121.06     60.53 o
  -8   4   7    14846.15    15365.29    368.18 o
  -7   4   7    33372.79    36154.68    884.95 o
  -6   4   7     2269.80     2254.36    101.71 o
  -5   4   7    23782.42    22988.46    879.15 o
  -4   4   7     9387.42    10263.19    324.35 o
  -3   4   7     3300.79     3817.85    207.32 o
  -2   4   7    12448.40    13363.96   2007.97 o
  -1   4   7     3222.84     3602.61    223.33 o
   0   4   7    12663.73    11746.56    498.01 o
   1   4   7    13943.37    13341.17    618.96 o
   2   4   7      107.71      172.65     57.01 o
   3   4   7     1306.34     1314.58     76.14 o
   4   4   7     1357.69     1319.53     90.43 o
   5   4   7    38913.21    39035.03    903.07 o
   6   4   7    31568.00    31726.33    831.32 o
   7   4   7       92.90      273.07    118.40 o
   8   4   7     6840.95     6965.34    285.19 o
   9   4   7     7241.06     7265.86    323.68 o
  10   4   7      241.76      117.87    124.63 o
  11   4   7     6274.96     6442.52    284.36 o
  12   4   7     1584.66     1545.84    171.02 o
  13   4   7       81.81      -19.62    197.67 o
  14   4   7     9757.70    10342.75    423.65 o
  15   4   7      488.36      501.69    189.41 o
 -16   5   7     1475.78     1211.99    266.01 o
 -15   5   7      754.60      688.70    182.19 o
 -14   5   7    36131.21    34218.04   1132.23 o
 -13   5   7     1067.16      901.64    180.70 o
 -12   5   7      189.74       52.73    136.87 o
 -11   5   7     3684.52     3427.61    210.31 o
 -10   5   7    44461.73    43817.85   1764.16 o
  -9   5   7      504.28      385.11    126.13 o
  -8   5   7    21843.39    23977.16   1017.33 o
  -7   5   7    22781.59    22960.48    972.24 o
  -6   5   7      994.72      824.32    112.40 o
  -5   5   7     5595.62     5386.46    161.28 o
  -4   5   7    76088.62    85344.12   3971.38 o
  -3   5   7     2062.88     2494.35    218.87 o
  -2   5   7    13882.95    13970.42    821.61 o
  -1   5   7    58206.52    54219.52   2589.71 o
   0   5   7       46.57      -16.07     84.89 o
   1   5   7     1717.40     1543.34    123.64 o
   2   5   7    25681.47    23278.74    839.28 o
   3   5   7    15891.10    15038.33    515.99 o
   4   5   7      638.44      571.76     72.50 o
   5   5   7    38460.41    38006.07   1116.47 o
   6   5   7    10176.00     9818.92    431.05 o
   7   5   7      768.14      567.03    178.93 o
   8   5   7    15135.95    18049.25   1208.75 o
   9   5   7    12205.24    14873.04    620.93 o
  10   5   7     1505.98     1495.43    159.00 o
  11   5   7     8023.33     7484.93    399.72 o
  12   5   7    11328.42    11381.77    452.51 o
  13   5   7       31.12     -274.43    179.82 o
  14   5   7     4284.71     4404.24    372.55 o
 -15   6   7     3026.75     3070.91    329.17 o
 -14   6   7     1759.30     1648.64    265.69 o
 -13   6   7    11958.09    12127.96    617.89 o
 -12   6   7       48.06     -115.92    187.95 o
 -11   6   7     5034.66     4395.41    325.80 o
 -10   6   7    20883.58    21355.92    912.47 o
  -9   6   7     1152.77     1059.38    158.91 o
  -8   6   7    18912.34    19576.93    687.57 o
  -7   6   7      430.38      242.98    118.17 o
  -6   6   7     3839.82     4171.51    236.36 o
  -5   6   7    16994.02    16929.18    687.97 o
  -4   6   7     3558.42     3817.53    304.56 o
  -3   6   7    11734.61    11038.44    676.33 o
  -2   6   7    11541.82    10903.21    499.23 o
  -1   6   7     1077.22     1375.99    154.04 o
   0   6   7     7184.52     7168.89    445.71 o
   1   6   7    27966.57    26651.77    958.98 o
   2   6   7    17904.70    18000.53    668.48 o
   3   6   7    42717.14    41714.51   1678.71 o
   4   6   7     8561.68     8424.14    775.40 o
   5   6   7      618.23      457.36    157.82 o
   6   6   7     8368.32     8486.90    677.93 o
   7   6   7     1645.62     1463.29    254.98 o
   8   6   7     7344.54     7654.53    398.45 o
   9   6   7     7442.28     8038.48    423.42 o
  10   6   7       50.91     -129.21    178.26 o
  11   6   7     8422.73     8550.47    464.99 o
  12   6   7     4003.64     4012.20    327.25 o
  13   6   7      994.61     1335.07    336.58 o
 -14   7   7    10700.06    11601.10    636.14 o
 -13   7   7     6305.71     6340.99    455.49 o
 -12   7   7      129.73      267.79    269.21 o
 -11   7   7    14895.33    14186.43    689.28 o
 -10   7   7     5501.54     5747.39    397.25 o
  -9   7   7       35.12     -270.32    140.96 o
  -8   7   7     7677.16     7526.17    353.12 o
  -7   7   7     8797.54     9135.42    504.47 o
  -6   7   7     2937.41     2500.04    247.47 o
  -5   7   7     8340.78     7792.51    512.66 o
  -4   7   7    27734.84    28565.54   1144.47 o
  -3   7   7      645.81      522.21    167.63 o
  -2   7   7      350.05      382.78    135.39 o
  -1   7   7    10784.51    10348.38    495.34 o
   0   7   7     2130.48     2271.80    208.20 o
   1   7   7      554.94      476.43    117.69 o
   2   7   7    54662.07    52785.07   1846.31 o
   3   7   7    11840.40    11964.22    486.11 o
   4   7   7     1769.01     1830.10    365.40 o
   5   7   7    11359.67    10763.62    468.89 o
   6   7   7     5993.00     5744.05    324.71 o
   7   7   7       38.16     -121.15    147.26 o
   8   7   7    10774.26    11607.74    557.24 o
   9   7   7     6732.41     6745.70    391.48 o
  10   7   7       30.56      -97.89    185.29 o
  11   7   7     5193.00     5144.29    379.43 o
  12   7   7     8760.19     8792.77    629.65 o
  13   7   7      529.41      672.54    315.83 o
 -13   8   7    14901.07    16895.55    810.30 o
 -12   8   7     2624.82     2796.95    306.64 o
 -11   8   7     6937.99     7619.34    652.22 o
 -10   8   7     7678.78     7941.57    444.44 o
  -9   8   7      145.44     -101.35    206.40 o
  -8   8   7    17354.35    18045.35    842.08 o
  -7   8   7    16757.48    17943.68    833.92 o
  -6   8   7     1243.26     1064.32    220.82 o
  -5   8   7     6600.11     7013.12    436.05 o
  -4   8   7     7918.66     7710.74    295.09 o
  -3   8   7     2469.50     2396.65    190.03 o
  -2   8   7    36271.21    37398.39   1522.23 o
  -1   8   7     3082.26     3119.43    263.31 o
   0   8   7    40737.78    41160.18   1919.63 o
   1   8   7     6086.25     5937.55    372.24 o
   2   8   7     1251.99     1097.65    155.46 o
   3   8   7     6156.14     5882.61    311.09 o
   4   8   7     6124.21     5769.22    316.06 o
   5   8   7    11295.83    10781.61    473.41 o
   6   8   7    15140.50    14824.17    608.27 o
   7   8   7      795.83      722.64    268.45 o
   8   8   7     7201.74     7306.00    469.35 o
   9   8   7     6760.26     7285.11    460.25 o
  10   8   7      143.72      209.41    200.49 o
  11   8   7     8816.28     8482.12    604.35 o
 -12   9   7     1569.26     1949.72    459.60 o
 -11   9   7     3508.36     3885.16    548.12 o
 -10   9   7     2621.22     2441.66    443.95 o
  -9   9   7     2081.08     1931.73    288.50 o
  -8   9   7     6356.00     7003.49    474.07 o
  -7   9   7     7759.60     8004.73    500.74 o
  -6   9   7      299.24      368.08    217.77 o
  -5   9   7     1120.27      882.20    236.90 o
  -4   9   7    14355.76    15220.53    739.27 o
  -3   9   7     5249.48     5323.35    301.94 o
  -2   9   7     3824.56     3758.70    247.51 o
  -1   9   7     5062.22     5196.74    353.73 o
   0   9   7      320.84      628.02    188.33 o
   1   9   7     9678.94     9637.95    505.97 o
   2   9   7     8856.05     8486.07    388.97 o
   3   9   7     2886.98     2878.20    312.40 o
   4   9   7       67.67     -119.81    140.79 o
   5   9   7    12665.09    12371.08    529.06 o
   6   9   7     5026.06     4513.89    306.69 o
   7   9   7     1798.87     1974.53    226.71 o
   8   9   7     3431.29     3562.48    283.88 o
   9   9   7     1335.68     1136.00    224.62 o
  10   9   7      764.49      956.00    374.14 o
 -10  10   7    10058.48    10169.11    868.00 o
  -9  10   7      249.32      146.67    244.55 o
  -8  10   7    11431.66    12785.14    685.90 o
  -7  10   7     8798.53     9817.70    576.98 o
  -6  10   7     2005.41     2237.53    434.35 o
  -5  10   7    14327.18    13965.32    715.00 o
  -4  10   7     2605.48     2075.62    289.43 o
  -3  10   7     6341.43     6171.95    443.91 o
  -2  10   7     7739.39     7741.96    383.23 o
  -1  10   7      245.55      164.33    158.19 o
   0  10   7     5962.88     6062.23    400.36 o
   1  10   7    10336.00    10598.21    555.22 o
   2  10   7      443.51      401.95    170.45 o
   3  10   7    14904.65    14910.84    597.02 o
   4  10   7     4344.25     4022.83    268.21 o
   5  10   7     2656.93     2484.11    228.62 o
   6  10   7    12510.58    13326.04    574.96 o
   7  10   7      859.09      264.25    279.01 o
   8  10   7     4972.46     5612.40    648.02 o
  -7  11   7     1504.33     1390.49    287.50 o
  -6  11   7     3290.39     4004.70    414.63 o
  -5  11   7     6840.52     6721.49    486.99 o
  -4  11   7     1074.77     1348.00    273.56 o
  -3  11   7     3363.69     3419.15    353.24 o
  -2  11   7      735.82      385.13    245.29 o
  -1  11   7     3312.86     3218.08    257.60 o
   0  11   7     2264.14     2243.54    229.50 o
   1  11   7     2569.79     2937.24    298.80 o
   2  11   7     1835.38     1876.23    268.64 o
   3  11   7     2498.23     2574.85    228.03 o
   4  11   7     5852.67     6228.22    438.67 o
   5  11   7     2084.20     2086.19    229.92 o
 -17   0   8      783.71      425.07    284.43 o
 -16   0   8     4418.46     4395.80    467.32 o
 -15   0   8    14641.72    14874.50    950.09 o
 -14   0   8    12324.29    11995.95    563.18 o
 -13   0   8     3356.91     3784.46    381.88 o
 -12   0   8    86935.75    84902.77   3171.89 o
 -11   0   8    24586.00    25078.90    864.55 o
 -10   0   8    21082.66    22664.81    901.27 o
  -9   0   8    17980.29    19028.67    761.86 o
  -8   0   8    38146.68    40222.99   1255.86 o
  -7   0   8     2432.49     2436.56    152.31 o
  -6   0   8    33913.79    36956.50   1003.82 o
  -5   0   8   276112.81   303564.31   9217.58 o
  -4   0   8    24597.57    26600.13    835.88 o
  -3   0   8    16131.00    17712.50    562.18 o
  -2   0   8    91380.70    97471.05   3675.79 o
  -1   0   8     1440.54     1438.55    101.87 o
   0   0   8     6340.22     6248.14    248.44 o
   1   0   8   198156.27   195933.63   6479.85 o
   2   0   8    10479.80    10378.51    399.45 o
   3   0   8     1338.80     1198.01    243.34 o
   4   0   8   149970.19   161988.22   6717.04 o
   5   0   8    14399.24    14545.24    474.53 o
   6   0   8     5722.77     5853.78    306.42 o
   7   0   8    55355.79    56427.66   1638.74 o
   8   0   8    30007.89    29566.89    905.30 o
   9   0   8     3398.26     2875.33    200.89 o
  10   0   8    38660.77    38394.79   1270.54 o
  11   0   8    11160.59     9957.87    502.47 o
  12   0   8     6234.61     6213.61    459.53 o
  13   0   8     5258.26     5257.62    424.65 o
  14   0   8    35842.09    37442.85   3652.04 o
  15   0   8     2646.10     2625.89    353.35 o
  16   0   8     1089.90     1067.63    313.46 o
 -17   1   8     1905.25     1970.55    259.47 o
 -16   1   8        6.88      519.70    190.70 o
 -15   1   8     3265.19     2892.40    211.01 o
 -14   1   8       78.71      249.01    117.47 o
 -13   1   8     1181.22     1346.45    137.73 o
 -12   1   8     1513.56     1643.00    114.96 o
 -11   1   8      318.56      424.19    108.59 o
 -10   1   8     1589.82     1387.91     87.04 o
  -9   1   8       74.11       92.92     55.64 o
  -8   1   8    31901.18    33679.98    812.83 o
  -7   1   8       11.30       10.63     48.67 o
  -6   1   8     1541.26     1817.44     82.97 o
  -5   1   8     7601.69     8414.25    228.23 o
  -4   1   8      743.96      908.06     62.83 o
  -3   1   8       40.08       83.88     29.70 o
  -2   1   8    12647.45    13735.94    360.81 o
  -1   1   8      696.69      715.54     49.70 o
   0   1   8     4561.17     4640.22    168.89 o
   1   1   8    45049.58    48176.50   1141.53 o
   2   1   8       37.21       53.30     50.57 o
   3   1   8     5291.64     5059.76    192.78 o
   4   1   8     6671.58     5865.49    212.45 o
   5   1   8     6026.20     5726.71    246.90 o
   6   1   8      110.94      -39.92     64.85 o
   7   1   8        9.49     -135.65     69.77 o
   8   1   8      348.81      283.77     89.43 o
   9   1   8      386.75      419.02    104.51 o
  10   1   8       48.38      -21.87    119.21 o
  11   1   8       93.75      -93.24    127.00 o
  12   1   8       57.01      162.09    141.10 o
  13   1   8     3961.00     4036.35    234.75 o
  14   1   8     1713.08     1461.59    187.48 o
  15   1   8       86.28      329.05    194.64 o
 -17   2   8      352.67      276.04    168.66 o
 -16   2   8      723.35      639.82    164.93 o
 -15   2   8    38530.80    38021.67   1069.52 o
 -14   2   8     2197.98     1913.80    154.56 o
 -13   2   8     3412.25     3199.63    179.92 o
 -12   2   8    34548.08    34316.47    954.64 o
 -11   2   8    41204.91    42064.11   1149.76 o
 -10   2   8      985.19      890.34     86.75 o
  -9   2   8    57747.37    59367.25   1418.63 o
  -8   2   8    46841.98    51939.02   1053.99 o
  -7   2   8    21482.42    23161.35    485.46 o
  -6   2   8    32292.39    35600.74    780.72 o
  -5   2   8    84745.03    98435.66   3953.31 o
  -4   2   8    14522.43    15799.21    555.61 o
  -3   2   8      466.97      514.35     40.43 o
  -2   2   8    97665.51    99605.81   2045.38 o
  -1   2   8       20.99       48.66     34.05 o
   0   2   8       59.59       84.44     37.81 o
   1   2   8   191991.48   194667.72   9147.92 o
   2   2   8      372.47      417.68     56.25 o
   3   2   8     7519.84     6971.37    215.38 o
   4   2   8   127221.63   127522.85   2865.13 o
   5   2   8    22005.66    20257.03    499.94 o
   6   2   8      229.01       14.84     49.91 o
   7   2   8    80975.02    78908.54   1781.39 o
   8   2   8    16042.26    15794.24    462.52 o
   9   2   8    15393.49    15255.31    423.85 o
  10   2   8     4958.13     4117.29    332.26 o
  11   2   8    16368.10    15900.83    451.29 o
  12   2   8      435.57      334.39    140.15 o
  13   2   8    19390.71    18967.98    562.03 o
  14   2   8    32934.92    32400.86    873.89 o
  15   2   8      114.37      217.87    163.11 o
 -17   3   8     1724.38     2058.53    262.98 o
 -16   3   8     3359.59     2918.56    233.19 o
 -15   3   8      103.50       -0.80    147.51 o
 -14   3   8     6211.09     6319.22    307.55 o
 -13   3   8     2008.49     1811.42    145.87 o
 -12   3   8    10319.30     9880.15    337.95 o
 -11   3   8     6919.59     7327.34    269.79 o
 -10   3   8     3000.63     2818.60    175.98 o
  -9   3   8     3328.57     3535.01    179.00 o
  -8   3   8      161.27      165.08     56.41 o
  -7   3   8      163.11      156.09     51.74 o
  -6   3   8    16571.18    18331.70    557.73 o
  -5   3   8     4174.90     4899.74    200.42 o
  -4   3   8    10803.12    12048.12    537.71 o
  -3   3   8    23983.52    26429.35   1153.96 o
  -2   3   8     2658.93     2721.19    142.17 o
  -1   3   8    10972.95    10838.70    320.97 o
   0   3   8     1748.61     1687.12    127.63 o
   1   3   8     8223.87     9651.09    293.64 o
   2   3   8    25672.78    23824.91    578.09 o
   3   3   8      793.05      816.29     53.30 o
   4   3   8      323.89      263.52     65.55 o
   5   3   8      987.78     1073.15     80.94 o
   6   3   8       70.15      -40.56     67.96 o
   7   3   8     6559.52     6126.06    256.90 o
   8   3   8     3490.78     3797.43    814.76 o
   9   3   8      334.79      173.43    128.01 o
  10   3   8      189.62      154.71    112.81 o
  11   3   8     6679.09     7132.68    273.88 o
  12   3   8      330.39      217.26    138.63 o
  13   3   8     2515.55     2459.04    192.61 o
  14   3   8       42.24      -23.07    170.31 o
  15   3   8      272.85      408.35    192.27 o
 -16   4   8       57.42      -42.78    159.85 o
 -15   4   8    24265.21    22653.39    789.78 o
 -14   4   8     6344.66     5689.48    306.90 o
 -13   4   8     2340.97     2105.14    228.53 o
 -12   4   8    35857.50    35614.24   1150.47 o
 -11   4   8     7873.35     7634.74    321.50 o
 -10   4   8     4970.56     4791.42    206.96 o
  -9   4   8    15692.63    16444.64    395.85 o
  -8   4   8    37229.48    40472.25    898.47 o
  -7   4   8      288.98      256.77     54.81 o
  -6   4   8    13662.45    13949.35    366.91 o
  -5   4   8    44236.92    47302.16   1502.43 o
  -4   4   8      712.27      794.33     82.31 o
  -3   4   8    15789.25    15804.71    472.97 o
  -2   4   8    52817.66    53390.95   1658.29 o
  -1   4   8       76.68       63.61     35.94 o
   0   4   8     1771.80     1882.81    120.03 o
   1   4   8    86309.36    86144.70   4003.60 o
   2   4   8     1797.77     1796.63     96.68 o
   3   4   8      931.91      793.06     77.88 o
   4   4   8    83243.81    80456.20   1822.78 o
   5   4   8     2290.35     1985.16    100.22 o
   6   4   8     7015.63     6962.39    243.38 o
   7   4   8    49480.92    53307.60   1342.57 o
   8   4   8    25631.00    24660.04    757.65 o
   9   4   8     1268.99     1159.45    155.46 o
  10   4   8    14311.19    13732.92    742.85 o
  11   4   8    32617.84    32475.89   1165.83 o
  12   4   8     3827.48     3933.29    263.94 o
  13   4   8     1593.95     1193.92    195.59 o
  14   4   8     9453.07    10552.71    597.97 o
  15   4   8      350.75      228.63    187.70 o
 -16   5   8     2049.55     2119.63    227.86 o
 -15   5   8       23.18     -133.89    160.89 o
 -14   5   8     9995.96    10078.94    430.16 o
 -13   5   8     6715.13     6436.93    321.68 o
 -12   5   8     4667.69     4545.73    291.39 o
 -11   5   8    18233.71    18733.03    645.84 o
 -10   5   8     1901.87     2086.77    216.38 o
  -9   5   8     9382.87     8856.76    371.45 o
  -8   5   8     3152.33     2909.98    247.88 o
  -7   5   8      486.81      489.11    154.87 o
  -6   5   8     4171.08     4199.76    226.98 o
  -5   5   8    19283.84    22516.26    843.11 o
  -4   5   8     3886.38     4967.58    437.62 o
  -3   5   8    22909.03    24239.86   1174.80 o
  -2   5   8      843.57      967.66    155.45 o
  -1   5   8    15242.57    14533.17    541.86 o
   0   5   8    13006.67    12643.96    484.96 o
   1   5   8      967.53      870.99    120.28 o
   2   5   8    13817.38    13799.62    488.80 o
   3   5   8     8407.21     8306.76    336.12 o
   4   5   8      582.13      538.86     81.35 o
   5   5   8     9963.45    10743.19   1377.65 o
   6   5   8     6726.53     7251.10    583.12 o
   7   5   8     5497.19     5918.28    334.91 o
   8   5   8    11968.16    12426.62    543.62 o
   9   5   8      220.79      114.63    171.70 o
  10   5   8    20208.28    19280.80    638.73 o
  11   5   8     1845.64     1757.76    188.69 o
  12   5   8      606.84      307.56    165.56 o
  13   5   8     2291.64     2665.21    230.68 o
  14   5   8      481.90       40.80    199.83 o
 -15   6   8    11419.16    11481.43    715.15 o
 -14   6   8     6806.89     5688.68    411.79 o
 -13   6   8      176.59      239.56    202.55 o
 -12   6   8    14519.40    15480.08    720.93 o
 -11   6   8     4833.75     4925.91    651.42 o
 -10   6   8      139.66       91.45    139.92 o
  -9   6   8    28998.88    28298.94    955.28 o
  -8   6   8    12104.85    12934.51    493.30 o
  -7   6   8     1532.66     1527.96    151.91 o
  -6   6   8    10159.50     9920.56    347.58 o
  -5   6   8    27617.25    27518.74   1540.11 o
  -4   6   8      287.95      261.54    129.20 o
  -3   6   8     2772.02     2581.23    266.09 o
  -2   6   8    25883.90    26916.22   1531.67 o
  -1   6   8      440.82      254.33    119.74 o
   0   6   8     4547.08     4434.17    236.57 o
   1   6   8    68634.31    67215.43   2385.29 o
   2   6   8      222.08      196.27    133.29 o
   3   6   8      736.89      620.90    153.88 o
   4   6   8    37437.47    34810.90   1425.48 o
   5   6   8     9976.14     9124.11    508.28 o
   6   6   8      103.78      -13.97    135.22 o
   7   6   8     2640.24     2789.17    381.58 o
   8   6   8     7595.31     8496.54    474.47 o
   9   6   8     1122.78      956.21    201.67 o
  10   6   8    13412.06    13836.72    618.88 o
  11   6   8    13319.04    13302.47    616.66 o
  12   6   8        5.16      -59.39    213.39 o
  13   6   8     2569.06     2429.16    301.30 o
 -14   7   8    14186.09    15374.06    762.05 o
 -13   7   8     2226.71     2169.52    291.08 o
 -12   7   8      951.95      967.84    235.83 o
 -11   7   8     4230.76     4481.12    345.03 o
 -10   7   8      325.73      234.33    164.27 o
  -9   7   8    19063.38    17749.46    653.40 o
  -8   7   8    18281.41    19045.72   1073.98 o
  -7   7   8       53.09     -141.06    168.87 o
  -6   7   8    22291.01    24092.93   1042.21 o
  -4   7   8    10636.89    10446.70    656.96 o
  -3   7   8    11795.75    12270.50    756.85 o
  -2   7   8      924.38     1024.90    176.41 o
  -1   7   8     4097.54     3945.51    276.85 o
   0   7   8    21727.54    20219.27   1308.13 o
   1   7   8     1289.06     1494.75    289.02 o
   2   7   8    22632.25    22475.40    830.38 o
   3   7   8     7494.02     7637.63    364.05 o
   4   7   8    10378.05     9961.86    437.19 o
   5   7   8    19385.41    19180.35    741.75 o
   6   7   8     5184.64     5031.23    317.77 o
   7   7   8     8924.15     9146.88    438.71 o
   8   7   8    12927.21    14429.43    616.91 o
   9   7   8       33.89      -78.50    177.89 o
  10   7   8     6694.29     7353.39    425.89 o
  11   7   8     6306.80     6262.73    410.07 o
  12   7   8      659.96      563.90    241.35 o
 -13   8   8       35.93        6.66    234.20 o
 -12   8   8     3337.47     3276.84    389.13 o
 -11   8   8     5040.13     5144.87    384.17 o
 -10   8   8      375.41      152.37    160.18 o
  -9   8   8     7017.35     6553.03    456.12 o
  -8   8   8     3477.85     3451.12    321.16 o
  -7   8   8      111.99      110.27    186.67 o
  -6   8   8     2670.21     2640.80    276.46 o
  -5   8   8     5712.99     5324.10    391.93 o
  -4   8   8     3042.94     2839.76    204.26 o
  -3   8   8     7166.17     6239.42    528.22 o
  -2   8   8    29912.77    27705.42   1153.61 o
  -1   8   8      840.38      961.55    176.26 o
   0   8   8     2360.66     2478.61    235.17 o
   1   8   8    15608.10    14974.86    590.32 o
   2   8   8     7491.12     7198.30    368.16 o
   3   8   8       91.60      -30.86    128.98 o
   4   8   8     7427.22     6921.60    353.44 o
   5   8   8      820.93      806.18    167.69 o
   6   8   8      888.40      848.98    177.95 o
   7   8   8    16871.05    16724.02    683.76 o
   8   8   8     4874.50     4479.83    524.39 o
   9   8   8     1229.35     1152.04    284.75 o
  10   8   8     4436.79     4207.02    458.89 o
  11   8   8     8129.90     8242.29    478.08 o
 -12   9   8     4376.34     4054.23    565.84 o
 -11   9   8    13039.78    13245.04   1000.63 o
 -10   9   8      522.48      547.25    432.27 o
  -9   9   8     5545.72     5942.13    451.39 o
  -8   9   8     3731.18     4137.03    364.19 o
  -7   9   8     2171.30     2042.36    280.40 o
  -6   9   8    16338.74    15932.63    775.47 o
  -5   9   8    24370.08    26054.84   1143.72 o
  -4   9   8     8322.51     6956.82    455.64 o
  -3   9   8    20235.06    20270.68    734.45 o
  -2   9   8     3779.32     3623.98    295.66 o
  -1   9   8     6526.96     6646.93    707.98 o
   0   9   8    20928.41    22120.00    960.37 o
   1   9   8     1405.47     1422.76    294.28 o
   2   9   8    12563.36    11867.83    495.74 o
   3   9   8     5316.53     5232.13    314.72 o
   4   9   8      706.47      958.66    258.40 o
   5   9   8    15141.00    15687.46    656.08 o
   6   9   8     1156.59      966.89    250.09 o
   7   9   8     9591.65     9190.89    457.80 o
   8   9   8    10003.59    11525.34   1323.78 o
   9   9   8      284.97       59.16    202.29 o
  10   9   8     6589.27     6613.63    533.14 o
 -10  10   8     1678.09     2187.71    476.05 o
  -9  10   8     1710.18     1921.70    311.24 o
  -8  10   8     6239.82     6707.30    698.03 o
  -7  10   8     4926.37     5905.99    455.05 o
  -6  10   8     3056.75     2777.33    324.51 o
  -5  10   8     2521.57     2716.74    311.70 o
  -4  10   8      287.89       95.39    224.07 o
  -3  10   8     4346.48     4316.94    366.34 o
  -2  10   8     4460.62     4424.07    289.35 o
  -1  10   8     3170.10     3327.66    297.80 o
   0  10   8     1559.77     1686.71    240.41 o
   1  10   8     3148.48     2948.62    271.95 o
   2  10   8     4574.38     4223.86    352.61 o
   3  10   8     4465.36     4535.66    363.80 o
   4  10   8     6676.95     6006.79    351.14 o
   5  10   8     1150.32     1010.22    193.77 o
   6  10   8     1877.01     2311.67    418.22 o
   7  10   8      503.04      388.72    195.36 o
   8  10   8     3703.40     3802.64    438.38 o
  -7  11   8      129.37      162.25    245.70 o
  -6  11   8     7352.92     8108.97    817.77 o
  -5  11   8     1488.70     1500.59    295.53 o
  -4  11   8      812.33      893.84    263.49 o
  -3  11   8    13912.38    15685.49    784.43 o
  -2  11   8     1367.70     1391.28    278.84 o
  -1  11   8    12795.55    12891.63    673.80 o
   0  11   8     6592.80     6954.90    369.75 o
   1  11   8        3.09     -176.54    142.58 o
   2  11   8     6095.77     6335.77    627.54 o
   3  11   8     3820.97     3305.59    302.81 o
   4  11   8     5802.37     5923.67    622.59 o
   5  11   8     7642.48     8459.23    750.29 o
 -17   1   9       24.30     -195.25    194.62 o
 -16   1   9    29413.52    31459.91   1218.97 o
 -15   1   9      134.54       14.89    137.70 o
 -14   1   9     3184.32     3091.74    209.32 o
 -13   1   9    49492.89    49463.21   1348.93 o
 -12   1   9    32079.35    32568.00    810.88 o
 -11   1   9     8290.27     8516.60    260.69 o
 -10   1   9    48985.97    49198.35   1085.69 o
  -9   1   9    32709.53    33377.08    746.47 o
  -8   1   9    20551.73    22193.10    555.66 o
  -7   1   9    39362.64    43970.28   1054.79 o
  -6   1   9   100249.32   112772.80   2433.48 o
  -5   1   9     2431.24     2662.87    109.37 o
  -4   1   9    32928.77    35490.97    780.03 o
  -3   1   9   139895.28   149253.22   3527.80 o
  -2   1   9     7586.70     7789.43    218.65 o
  -1   1   9      982.71     1014.21     60.58 o
   0   1   9   173237.73   171412.28   4251.93 o
   1   1   9      766.05      736.02     58.47 o
   2   1   9       45.67        3.36     53.73 o
   3   1   9   144610.03   144420.02   3763.23 o
   4   1   9     6285.13     5653.55    222.31 o
   5   1   9    12453.13    12227.93    360.98 o
   6   1   9   103776.52   110211.63   2191.30 o
   7   1   9    21856.19    22033.45    490.10 o
   8   1   9     8234.93     8732.95    298.85 o
   9   1   9    33105.14    33937.14    761.63 o
  10   1   9    29240.99    28029.21    681.36 o
  11   1   9     4360.04     4104.59    220.98 o
  12   1   9     9277.07     9065.14    343.92 o
  13   1   9    33336.92    34482.48   1129.46 o
  14   1   9      802.24     1068.27    275.96 o
  15   1   9     1851.12     1588.90    255.38 o
 -17   2   9      910.65     1364.29    235.49 o
 -16   2   9      111.47       43.87    149.06 o
 -15   2   9     2286.67     2383.27    196.09 o
 -14   2   9     2329.09     2086.90    159.14 o
 -13   2   9      503.11      332.67    113.48 o
 -12   2   9    11202.04    11609.44    378.61 o
 -11   2   9      809.90      912.53    107.63 o
 -10   2   9       47.46      -30.21     68.94 o
  -9   2   9       77.33       82.13     63.58 o
  -8   2   9     1859.24     1991.25     92.89 o
  -7   2   9      173.06      174.21     46.31 o
  -6   2   9    23146.91    27091.23   1036.17 o
  -5   2   9      717.83      623.95     52.32 o
  -4   2   9    18025.78    20137.59    555.80 o
  -3   2   9      782.05      817.84     46.67 o
  -2   2   9     5489.66     5932.92    258.30 o
  -1   2   9     6339.98     6678.75    181.27 o
   0   2   9     4905.68     5476.30    211.42 o
   1   2   9       88.95      162.69     54.75 o
   2   2   9     9075.93     9194.54    310.49 o
   3   2   9      198.40      133.21     71.93 o
   4   2   9    14345.73    13768.01    325.06 o
   5   2   9      973.49      841.91     74.60 o
   6   2   9      498.35      246.39     76.86 o
   7   2   9     6383.84     5958.88    300.96 o
   8   2   9      164.43        6.60     91.82 o
   9   2   9    10030.49    10255.86    324.57 o
  10   2   9     1336.17     1222.87    137.40 o
  11   2   9     2110.08     2037.59    172.11 o
  12   2   9     1171.38     1199.06    164.18 o
  13   2   9      617.09      606.61    157.67 o
  14   2   9       91.14      165.64    157.77 o
  15   2   9     1035.59      991.40    182.65 o
 -17   3   9       11.02      -30.48    196.50 o
 -16   3   9    27651.86    25339.99   1046.82 o
 -15   3   9     8162.84     7647.41    360.03 o
 -14   3   9      896.49      747.70    129.39 o
 -13   3   9    43348.16    40457.30   1121.63 o
 -12   3   9     2288.19     2269.31    149.56 o
 -11   3   9     3790.49     3244.69    169.66 o
 -10   3   9    34419.44    36227.74   1157.46 o
  -9   3   9    43787.85    47615.46   1306.07 o
  -8   3   9     4011.28     4466.41    151.97 o
  -7   3   9    17112.81    17875.16    417.03 o
  -6   3   9    34039.94    37302.07   1534.28 o
  -5   3   9     2767.60     3091.93    120.08 o
  -4   3   9     3433.55     3616.39    224.37 o
  -3   3   9    77424.88    83916.91   2406.17 o
  -2   3   9       84.15      159.63     50.59 o
  -1   3   9      406.11      580.84     64.95 o
   0   3   9    97016.99    99603.85   3745.66 o
   1   3   9     2126.97     2047.26    126.44 o
   2   3   9      100.74       48.16     51.69 o
   3   3   9   182448.75   176180.66   3772.51 o
   4   3   9     3215.18     2622.98    120.36 o
   5   3   9     1340.01     1063.93    140.99 o
   6   3   9     5890.87     5176.50    266.44 o
   7   3   9    23472.64    23674.92    870.88 o
   8   3   9     1980.73     1742.62    200.57 o
   9   3   9    61188.66    61869.64   1604.28 o
  10   3   9    14997.04    15109.77    481.43 o
  11   3   9     6603.03     7140.28    280.81 o
  12   3   9     5898.78     5404.58    264.11 o
  13   3   9    20597.93    22581.10    725.66 o
  14   3   9     1117.84     1374.13    250.02 o
  15   3   9     3451.78     3363.01    261.95 o
 -16   4   9       43.39       94.54    162.60 o
 -15   4   9     8352.75     8082.89    373.36 o
 -14   4   9     5118.41     5004.21    285.88 o
 -13   4   9     2225.35     1819.66    207.80 o
 -12   4   9      509.69      342.95    125.46 o
 -11   4   9      137.43       65.91    109.59 o
 -10   4   9     3189.25     3269.06    154.66 o
  -9   4   9    49726.20    52675.63   1442.89 o
  -8   4   9      224.28      137.49     60.15 o
  -7   4   9    20698.23    21896.59    502.82 o
  -6   4   9     6629.50     7822.78    247.13 o
  -5   4   9     6133.18     6646.84    252.83 o
  -4   4   9    14481.85    16514.37    489.63 o
  -3   4   9     1405.07     1256.65     80.30 o
  -2   4   9     1314.19     1235.24     62.06 o
  -1   4   9    10264.70     9955.62    284.93 o
   0   4   9    24990.68    27180.42   1579.97 o
   1   4   9     2333.88     2182.58    120.45 o
   2   4   9     2257.05     2038.75    110.10 o
   3   4   9    27724.54    27501.34    648.10 o
   4   4   9    44201.32    43111.97    999.46 o
   5   4   9     3512.32     3177.60    173.58 o
   6   4   9     1083.08     1101.73     86.73 o
   8   4   9       20.26      -94.98    109.66 o
   9   4   9      226.09      -22.08    135.63 o
  10   4   9     7147.78     7014.80    341.34 o
  11   4   9      778.15      541.66    173.30 o
  12   4   9     8067.28     7621.96    378.94 o
  13   4   9      653.12      312.80    210.22 o
  14   4   9     2675.06     2593.88    279.47 o
 -16   5   9    14288.31    13533.64    540.57 o
 -15   5   9      314.65      277.80    166.24 o
 -14   5   9      738.63      554.36    159.87 o
 -13   5   9    14092.99    13677.73    517.63 o
 -12   5   9    17777.84    17360.40    611.89 o
 -11   5   9       97.79       54.09    115.74 o
 -10   5   9    16742.54    17003.03    516.84 o
  -9   5   9    25508.98    26759.36    898.44 o
  -8   5   9     3511.36     3033.53    253.83 o
  -7   5   9    21229.96    23305.82    989.75 o
  -6   5   9    49403.73    51029.46   2037.46 o
  -5   5   9     4062.23     4426.54    224.30 o
  -4   5   9    29486.32    30392.42   1041.60 o
  -3   5   9    43354.34    44906.99   2340.13 o
  -2   5   9      193.45       27.84     83.81 o
  -1   5   9     2197.02     1419.19    304.65 o
   0   5   9    50083.37    49581.54   1804.59 o
   1   5   9      529.28      383.75    105.42 o
   2   5   9      439.98      385.61     84.68 o
   3   5   9    29742.99    28807.10    990.59 o
   4   5   9    25470.83    25201.34    765.74 o
   5   5   9      904.96     1074.27    256.96 o
   6   5   9    66932.82    69499.10   2413.49 o
   7   5   9      720.39      397.96    174.26 o
   8   5   9     1203.91     1055.45    128.54 o
   9   5   9     6189.99     6039.33    288.63 o
  10   5   9    14000.71    14485.72    517.05 o
  11   5   9      141.77     -104.94    148.02 o
  12   5   9     5588.17     5299.93    308.78 o
  13   5   9    13133.28    12880.93    764.87 o
  14   5   9       12.55     -319.06    190.72 o
 -15   6   9     9226.32     8650.48    519.28 o
 -14   6   9     1713.78     1922.30    267.10 o
 -13   6   9     3064.66     3002.13    293.78 o
 -12   6   9    16344.56    16226.52    744.77 o
 -11   6   9     1774.96     1767.23    227.65 o
 -10   6   9     1323.58     1466.71    174.70 o
  -9   6   9     2621.85     2898.66    206.82 o
  -8   6   9      121.09      -24.92    123.30 o
  -7   6   9    18248.88    19364.88    676.12 o
  -6   6   9    18231.86    19238.37    596.72 o
  -5   6   9     6387.30     6971.83    315.05 o
  -4   6   9    14080.36    14823.76    690.62 o
  -3   6   9     3684.18     4082.09    330.99 o
  -2   6   9     4228.87     3797.97    385.46 o
  -1   6   9    24421.45    23606.50   1069.80 o
   0   6   9     2493.23     2459.17    211.11 o
   1   6   9    33276.06    31755.73   1137.35 o
   2   6   9    19922.96    18997.52   1055.30 o
   3   6   9     3002.50     2969.62    245.21 o
   4   6   9    12945.99    11771.30    569.30 o
   5   6   9     1865.25     1873.56    187.46 o
   6   6   9     9019.11     8829.97    419.42 o
   7   6   9     6490.21     7142.33    589.85 o
   8   6   9     1556.42     1451.40    208.42 o
   9   6   9    16614.03    17193.42    717.83 o
  10   6   9     6839.42     6782.80    422.83 o
  11   6   9     1524.03     1443.19    250.48 o
  12   6   9     6477.62     7475.30    464.35 o
  13   6   9     1011.45      690.51    255.99 o
 -14   7   9       11.22     -102.34    228.32 o
 -13   7   9    13789.02    14050.40    698.23 o
 -12   7   9     1760.63     2089.74    275.02 o
 -11   7   9      124.91      133.29    197.89 o
 -10   7   9     7680.97     7531.27    615.34 o
  -9   7   9    15696.17    16283.30    611.11 o
  -8   7   9     2340.11     2108.83    193.80 o
  -7   7   9    11671.49    12038.68    610.61 o
  -6   7   9    18155.46    19955.06    751.38 o
  -5   7   9        2.84     -108.50    157.26 o
  -4   7   9      184.84       39.90    145.04 o
  -3   7   9     6149.53     5560.38    429.29 o
  -2   7   9     1211.59     1211.44    218.46 o
  -1   7   9      522.20      333.97    229.31 o
   0   7   9    27302.39    27775.54   1000.61 o
   1   7   9     9166.11     8642.09    385.74 o
   2   7   9     3512.51     3345.77    218.63 o
   3   7   9    13643.37    12854.38    529.25 o
   4   7   9      700.07      487.62    145.35 o
   5   7   9      444.34      378.87    151.31 o
   6   7   9    16961.22    18092.65   1123.23 o
   7   7   9     8144.57     8747.06    434.70 o
   8   7   9        0.79       62.08    177.63 o
   9   7   9    12922.94    14102.99    917.37 o
  10   7   9     5882.23     6066.07    612.00 o
  11   7   9       21.83     -145.08    210.59 o
  12   7   9     3612.68     3225.36    322.94 o
 -13   8   9     3158.06     2811.10    323.83 o
 -12   8   9     9294.48     9839.38    594.71 o
 -11   8   9      133.29       -9.77    206.87 o
 -10   8   9     9649.20     9906.22    439.10 o
  -9   8   9    14872.29    15642.81    767.99 o
  -8   8   9        5.41     -238.59    205.20 o
  -7   8   9     6529.83     7480.78    477.13 o
  -6   8   9     3222.81     3375.82    321.49 o
  -5   8   9     1603.78     1450.07    229.27 o
  -4   8   9    46472.66    47515.65   1937.55 o
  -3   8   9      791.27      821.89    172.64 o
  -2   8   9    26387.87    26174.51   1185.66 o
  -1   8   9     5399.59     4883.54    335.20 o
   0   8   9      395.53      246.76    124.33 o
   1   8   9     6301.33     6203.60    322.28 o
   2   8   9     7946.48     8123.55    382.02 o
   3   8   9     1063.34     1014.19    224.10 o
   4   8   9    11583.67    11326.06    655.55 o
   5   8   9     2827.07     2566.32    228.03 o
   6   8   9     8222.00     7721.62    403.92 o
   7   8   9    15167.19    16282.52    673.59 o
   8   8   9      375.50      360.48    356.39 o
   9   8   9     6721.24     6733.56    409.32 o
  10   8   9     5338.34     5431.56    371.41 o
  11   8   9      104.57       15.94    225.21 o
 -11   9   9     1681.78     2211.43    456.22 o
 -10   9   9     6916.24     7747.75    524.44 o
  -9   9   9     9381.30     8900.46    552.12 o
  -8   9   9      274.68      161.36    225.77 o
  -7   9   9     1956.87     2504.07    303.89 o
  -6   9   9     4216.16     4982.80    748.83 o
  -5   9   9     2584.21     3160.66    382.59 o
  -4   9   9     6267.72     6356.89    443.16 o
  -3   9   9    10221.29     9080.37    526.29 o
  -2   9   9     2434.19     2285.24    239.46 o
  -1   9   9    10797.06    10832.35    549.81 o
   0   9   9     5216.72     5040.72    359.18 o
   1   9   9      124.31      269.99    222.86 o
   2   9   9       78.76      -16.38    150.87 o
   3   9   9     9631.51    10203.77    458.58 o
   4   9   9     5106.24     5117.62    375.26 o
   5   9   9     3388.24     3388.55    304.78 o
   6   9   9    10342.36     9848.89    733.78 o
   7   9   9     3658.10     3569.59    428.19 o
   8   9   9      103.83      360.66    200.24 o
   9   9   9     2157.89     2023.84    259.97 o
  -9  10   9     5799.16     6859.83    504.90 o
  -8  10   9      344.26      313.03    253.15 o
  -7  10   9    15262.00    15916.40    803.07 o
  -6  10   9     1645.47     1633.21    292.72 o
  -5  10   9     4218.17     4691.27    392.03 o
  -4  10   9     6791.36     6928.07    481.78 o
  -3  10   9     1802.22     1952.06    279.85 o
  -2  10   9     3570.26     3502.46    338.92 o
  -1  10   9    17936.13    18026.48    820.44 o
   0  10   9      594.48      335.29    197.14 o
   1  10   9    11270.69    10769.75   1046.72 o
   2  10   9     5530.73     5346.71    534.12 o
   3  10   9      212.75       54.66    160.42 o
   4  10   9    14068.44    14174.89    673.58 o
   5  10   9     4045.74     3717.55    282.91 o
   6  10   9     4547.04     4717.49    697.40 o
   7  10   9     4976.16     4984.61    668.70 o
  -6  11   9     1501.28     1592.02    303.13 o
  -5  11   9     2130.20     2612.33    340.89 o
  -4  11   9     2352.10     2199.99    312.74 o
  -3  11   9     2272.88     2377.30    372.34 o
  -2  11   9     3224.82     3400.43    670.61 o
  -1  11   9     1259.36     1781.03    281.68 o
   0  11   9     3182.66     3239.16    379.11 o
   1  11   9     2378.26     2613.48    241.27 o
   2  11   9     7270.38     6845.76    455.30 o
   3  11   9     2369.74     2239.88    247.62 o
   4  11   9      925.20      797.69    193.99 o
 -17   0  10    32505.38    31650.74   1816.45 o
 -16   0  10     1760.64     1630.71    329.28 o
 -15   0  10       55.15     -154.60    239.42 o
 -14   0  10    25017.68    26471.39   1070.02 o
 -13   0  10     2399.44     2252.20    245.51 o
 -12   0  10     6445.06     6801.57    369.34 o
 -11   0  10    39857.71    42346.48   1621.56 o
 -10   0  10    28677.12    30618.33   1191.78 o
  -9   0  10      455.36      674.27     92.68 o
  -8   0  10    17026.56    17142.04    565.82 o
  -7   0  10   169857.33   192964.41   5127.54 o
  -6   0  10    36361.71    39079.16   1062.74 o
  -5   0  10    45707.13    48377.34   1497.44 o
  -4   0  10    80227.11    90745.04   2780.01 o
  -3   0  10     2520.27     2634.64    153.30 o
  -2   0  10     6221.32     6110.58    519.23 o
  -1   0  10    94301.20    93108.98   3517.66 o
   0   0  10      929.02      935.83     87.10 o
   1   0  10     9422.76     9139.80    359.47 o
   2   0  10   110420.90   102907.39   3415.83 o
   3   0  10     1403.68     1305.29    133.45 o
   4   0  10    15034.81    13398.94    526.65 o
   5   0  10    81496.56    99786.67   5312.83 o
   6   0  10    22798.91    24162.86    745.93 o
   7   0  10     7011.57     7275.01    306.49 o
   8   0  10    93313.16    99479.57   2844.99 o
   9   0  10    12703.82    12758.87    693.59 o
  10   0  10     4976.17     5208.54    520.92 o
  11   0  10    14204.14    14390.31    578.79 o
  12   0  10    27581.17    28831.36   1248.11 o
  13   0  10     5940.04     6678.43    893.15 o
  14   0  10      254.65      399.57    263.91 o
  15   0  10    20507.86    21465.43   1550.30 o
 -17   1  10       52.87     -279.94    194.44 o
 -16   1  10       18.17      285.11    150.37 o
 -15   1  10      532.57      559.08    149.46 o
 -14   1  10      293.34      283.18    136.85 o
 -13   1  10     1069.05     1057.23    123.69 o
 -12   1  10     1637.17     1471.39    111.64 o
 -11   1  10     3431.32     3500.66    158.81 o
 -10   1  10    30178.92    31288.73    709.64 o
  -9   1  10       29.91      -29.00     58.08 o
  -8   1  10       53.26      180.70     78.58 o
  -7   1  10     3478.79     3849.33    213.31 o
  -6   1  10     1392.18     1471.24     89.79 o
  -5   1  10     1332.12     1536.63     68.90 o
  -4   1  10       20.36       65.06     35.44 o
  -3   1  10      156.22      119.40     41.65 o
  -2   1  10     3485.87     3557.79    124.58 o
  -1   1  10     1104.96     1126.55     68.55 o
   0   1  10     5113.10     5117.96    170.42 o
   1   1  10     9383.37     8890.91    247.74 o
   2   1  10     7888.58     6861.73    214.55 o
   3   1  10      294.10      236.39     73.88 o
   4   1  10      399.68      307.73     75.41 o
   5   1  10     1892.59     1924.92    109.82 o
   6   1  10     3323.48     3234.91    154.24 o
   7   1  10      434.43      393.29    106.15 o
   8   1  10       39.07      -24.60    106.01 o
   9   1  10       89.32       -3.53     99.10 o
  10   1  10      146.81      157.69    139.74 o
  11   1  10     6357.11     6806.01    293.19 o
  12   1  10      263.45      253.65    146.25 o
  13   1  10      248.98      209.93    154.00 o
  14   1  10      183.24      -49.63    181.11 o
  15   1  10       76.95       62.56    190.97 o
 -17   2  10    32159.88    30950.49   1027.38 o
 -16   2  10       99.37      -26.83    148.10 o
 -15   2  10     1050.91     1142.74    164.65 o
 -14   2  10    34491.72    33398.32    943.61 o
 -13   2  10     6946.76     6763.08    273.53 o
 -12   2  10     5388.69     5409.87    233.94 o
 -11   2  10    52010.85    51865.04   1407.24 o
 -10   2  10    53966.06    57258.19   1374.68 o
  -9   2  10    20141.40    21290.12    496.43 o
  -8   2  10    39149.61    42734.71    947.56 o
  -7   2  10    20701.48    23168.99    527.89 o
  -6   2  10    11142.66    11556.40    280.51 o
  -5   2  10     3330.34     3381.97    115.30 o
  -4   2  10   122498.87   131649.95   3119.37 o
  -3   2  10      793.34      782.58     47.21 o
  -2   2  10     1861.65     1649.04     73.14 o
  -1   2  10   100267.28    99393.63   2481.21 o
   0   2  10       35.54       45.93     47.38 o
   1   2  10     3613.03     3473.43    202.96 o
   2   2  10    53785.45    53009.70   1331.27 o
   3   2  10    25001.08    24328.99    641.89 o
   4   2  10      897.81      838.73     81.96 o
   5   2  10    88818.04    87075.09   2179.48 o
   6   2  10      677.94      397.57     98.64 o
   7   2  10     6256.27     5719.65    242.63 o
   8   2  10    27549.89    26694.43   1251.98 o
   9   2  10    21746.21    22832.22    656.57 o
  10   2  10     1398.57     1351.01    142.90 o
  11   2  10    15914.07    15752.23    483.73 o
  12   2  10    25206.17    25973.92    793.63 o
  13   2  10     1664.58     1772.09    185.87 o
  14   2  10     7971.38     7877.85    479.51 o
  15   2  10    17515.77    17423.59    545.36 o
 -17   3  10        1.16       92.02    192.69 o
 -16   3  10     3435.50     2954.24    291.60 o
 -15   3  10      232.41       81.24    204.73 o
 -14   3  10     1379.71     1135.27    138.86 o
 -13   3  10     7276.02     7602.52    295.71 o
 -12   3  10     2278.25     2271.58    151.25 o
 -11   3  10     3453.37     3345.99    217.48 o
 -10   3  10     2229.65     2026.14    137.39 o
  -9   3  10      203.04      310.93     88.70 o
  -8   3  10    19322.17    21211.51    492.13 o
  -7   3  10     6080.34     6888.43    361.68 o
  -6   3  10      317.72      236.30     58.18 o
  -5   3  10     7516.87     8523.79    273.92 o
  -4   3  10     1480.83     1807.02     95.60 o
  -3   3  10    18145.88    18632.39    488.14 o
  -2   3  10      773.51      771.77     68.76 o
  -1   3  10    42698.61    46741.28   1327.52 o
   0   3  10     9046.78     9087.76    384.39 o
   1   3  10     1723.12     1543.38    120.61 o
   2   3  10     4211.12     4560.08    162.04 o
   3   3  10      187.90      200.36     69.96 o
   4   3  10      263.29      162.06     73.16 o
   5   3  10      810.46      618.81     80.08 o
   6   3  10      706.97      426.75    171.91 o
   7   3  10     3254.37     2884.32    281.08 o
   8   3  10     1465.65     1338.24    193.99 o
   9   3  10     8122.11     8638.22    330.65 o
  10   3  10      411.57      324.97    140.92 o
  11   3  10      646.35      458.13    151.30 o
  12   3  10     1778.15     1560.99    200.44 o
  13   3  10      672.31      668.56    224.43 o
  14   3  10     2386.93     2739.62    290.45 o
 -16   4  10     1618.20     1276.92    188.64 o
 -15   4  10      100.07      173.66    150.35 o
 -14   4  10    27413.49    25098.86    848.08 o
 -13   4  10     2277.21     1914.15    174.92 o
 -12   4  10     2908.92     2745.76    186.04 o
 -11   4  10    10479.60    10361.40    396.74 o
 -10   4  10    24157.09    25167.33    722.54 o
  -9   4  10      904.20      797.04    107.94 o
  -8   4  10    45079.68    50236.29   1220.99 o
  -7   4  10    46855.93    54894.18   1550.22 o
  -6   4  10      134.67       51.54     46.44 o
  -5   4  10    26339.81    28820.76    786.69 o
  -4   4  10    73641.01    84883.32   2597.82 o
  -3   4  10     6771.16     6836.65    225.90 o
  -2   4  10     7651.50     7602.43    214.43 o
  -1   4  10    79907.77    83228.49   1658.01 o
   0   4  10     3518.15     3637.94    198.22 o
   1   4  10        6.58      -32.11     41.43 o
   2   4  10    67515.25    69807.89   1458.03 o
   3   4  10      251.59       76.08     83.92 o
   4   4  10     6154.36     5794.67    170.84 o
   5   4  10    51070.90    51841.12   1197.98 o
   6   4  10    15787.22    16148.21    417.57 o
   7   4  10     2744.42     2328.67    250.61 o
   8   4  10    37358.42    37837.61   1151.65 o
   9   4  10    24056.20    23702.94    767.69 o
  10   4  10     2585.21     2576.02    216.88 o
  11   4  10     9964.11     9334.41    602.99 o
  12   4  10    12248.13    12044.18    507.47 o
  13   4  10      957.75      826.41    224.33 o
  14   4  10     2265.57     1767.56    260.92 o
 -16   5  10     4369.56     4726.99    379.31 o
 -15   5  10     4397.88     3921.49    255.07 o
 -14   5  10     1271.52     1259.27    176.47 o
 -13   5  10    16868.49    16294.82    588.41 o
 -12   5  10       42.98       97.32    125.46 o
 -11   5  10      343.64      251.92    118.60 o
 -10   5  10    10372.30    10216.36    345.30 o
  -9   5  10        0.68      -60.95     86.59 o
  -8   5  10     5674.85     6288.10    384.91 o
  -7   5  10    12250.28    12517.15    593.14 o
  -6   5  10      504.19      669.29    228.48 o
  -5   5  10    29922.08    32375.51   1420.45 o
  -4   5  10     5241.84     5678.31    684.76 o
  -3   5  10     3875.61     4099.00    299.74 o
  -2   5  10    17107.03    15579.81    973.59 o
  -1   5  10      111.13       16.16    202.06 o
   0   5  10    19089.03    18002.10    552.90 o
   1   5  10    16275.78    16534.87    993.14 o
   2   5  10       70.36      -85.46     79.28 o
   3   5  10     6649.92     6119.84    412.32 o
   4   5  10    15427.14    16197.62    932.90 o
   5   5  10     3451.27     3796.19    261.80 o
   6   5  10    15713.53    20231.70   1036.67 o
   7   5  10      585.25      678.53    208.93 o
   8   5  10     2019.80     1859.19    171.05 o
   9   5  10     3623.24     3588.16    218.85 o
  10   5  10       41.81     -238.19    136.26 o
  11   5  10     8396.42     8034.14    437.48 o
  12   5  10     4355.30     4210.38    272.43 o
  13   5  10      145.48     -323.14    188.81 o
 -15   6  10      135.79      327.95    305.61 o
 -14   6  10    16176.02    15924.00    751.34 o
 -13   6  10     5449.48     4929.00    368.40 o
 -12   6  10       21.24       75.72    179.92 o
 -11   6  10    21576.76    21308.70    834.34 o
 -10   6  10     7177.37     7199.21    343.86 o
  -9   6  10     1670.74     1548.51    169.93 o
  -8   6  10    12995.20    12785.66    489.29 o
  -7   6  10    32342.19    36209.96   1186.78 o
  -6   6  10      973.32      817.49    108.99 o
  -5   6  10     6398.09     7411.54    529.95 o
  -4   6  10    33672.85    34830.02   2042.34 o
  -3   6  10      509.64      504.56    126.84 o
  -2   6  10     3353.30     2984.79    381.82 o
  -1   6  10    32130.04    32651.15   1463.48 o
   0   6  10     2842.35     2913.72    193.08 o
   1   6  10      963.34     1014.60    163.98 o
   2   6  10    64456.57    62497.48   3755.41 o
   3   6  10     9448.62     9398.08    481.34 o
   4   6  10       54.10       74.42    157.51 o
   5   6  10    23116.10    23788.87    895.31 o
   6   6  10    11542.61    11901.89    522.66 o
   7   6  10       18.73     -229.64    157.73 o
   8   6  10    13837.18    15812.34    665.91 o
   9   6  10     6342.02     6704.49    411.59 o
  10   6  10      375.88       34.03    206.66 o
  11   6  10    11048.62    11818.26    586.61 o
  12   6  10    12095.60    12527.97    626.50 o
  13   6  10      171.40      198.52    238.50 o
 -14   7  10       54.14     -166.70    220.09 o
 -13   7  10     6704.33     7463.11    470.61 o
 -12   7  10     2690.25     2545.92    391.71 o
 -11   7  10     8655.42     8894.74    420.30 o
 -10   7  10    22750.08    23524.93    829.72 o
  -9   7  10      219.05      146.36    148.42 o
  -8   7  10    15563.58    16203.50    600.35 o
  -7   7  10     2886.19     2566.21    190.69 o
  -6   7  10      650.21      480.33    136.50 o
  -5   7  10     5622.40     5919.34    328.99 o
  -4   7  10     3341.52     3686.06    268.48 o
  -3   7  10     8075.30     7446.25   1391.08 o
  -2   7  10    19700.85    18487.32    926.89 o
  -1   7  10    10324.59    10172.25    590.25 o
   0   7  10    25743.74    26059.37    952.30 o
   1   7  10    20163.20    19512.80    736.00 o
   2   7  10     3733.43     2971.64    213.41 o
   3   7  10    21433.15    20456.63    780.72 o
   4   7  10     2982.85     2759.55    218.47 o
   5   7  10     5327.84     5402.98    326.90 o
   6   7  10    13579.80    15127.38    930.45 o
   7   7  10     2435.58     2519.27    244.71 o
   8   7  10    14784.67    16458.67    684.88 o
   9   7  10     5245.32     5778.48    567.14 o
  10   7  10        3.35     -272.57    200.83 o
  11   7  10    10918.43    11338.45    577.29 o
  12   7  10     5017.51     5233.53    404.89 o
 -13   8  10     5879.52     6174.73    463.22 o
 -12   8  10       76.32       79.61    254.92 o
 -11   8  10     6917.99     6792.42    379.52 o
 -10   8  10     7675.70     7509.44    379.82 o
  -9   8  10      233.90      103.88    227.84 o
  -8   8  10    13426.93    13245.69    679.47 o
  -7   8  10     7700.09     8176.14    503.50 o
  -6   8  10     6631.51     7328.51    377.27 o
  -5   8  10     2581.13     2475.25    282.26 o
  -4   8  10    17290.60    16550.13   1097.32 o
  -3   8  10      821.68      832.43    326.91 o
  -2   8  10     2152.94     2097.73    216.06 o
  -1   8  10    17005.46    16332.50    634.78 o
   0   8  10     1924.86     1665.20    176.46 o
   1   8  10     2267.02     2109.69    190.49 o
   2   8  10     1411.18     1408.06    173.30 o
   3   8  10     1555.89     1509.75    243.99 o
   4   8  10     1086.60      935.13    176.28 o
   5   8  10    21444.85    21676.06    838.59 o
   6   8  10     3265.34     3143.03    399.63 o
   7   8  10     1011.48     1107.09    205.41 o
   8   8  10     6681.93     7634.56    431.67 o
   9   8  10     3854.10     4202.76    322.05 o
  10   8  10       31.52       67.62    218.54 o
 -11   9  10     7044.00     7491.41    527.19 o
 -10   9  10     4963.48     5838.47    451.31 o
  -9   9  10     1015.64     1207.86    476.55 o
  -8   9  10    10907.55    11626.28    642.15 o
  -7   9  10     9459.63     9369.24    759.82 o
  -6   9  10     4052.25     4141.34    362.67 o
  -5   9  10    31671.40    29756.78   1284.97 o
  -4   9  10     3671.02     3023.08    322.28 o
  -3   9  10     2843.16     2488.44    405.46 o
  -2   9  10    14364.31    14718.65   1180.62 o
  -1   9  10     1064.77      921.24    160.63 o
   0   9  10     7491.65     7461.07    387.45 o
   1   9  10    11717.17    11491.58    490.67 o
   2   9  10       58.91     -206.27    142.47 o
   3   9  10    20338.47    19923.60    764.07 o
   4   9  10     4048.48     4162.49    396.55 o
   5   9  10     5002.81     4650.47    350.41 o
   6   9  10     9152.86     9452.31    653.79 o
   7   9  10      825.19      935.83    209.89 o
   8   9  10     6699.19     5981.22    494.33 o
   9   9  10     6676.62     7205.60    531.55 o
  -9  10  10     3807.67     4180.36    404.60 o
  -8  10  10     1144.74     1228.62    367.47 o
  -7  10  10     7553.44     8432.26    547.80 o
  -6  10  10      208.87       28.20    242.44 o
  -5  10  10     7583.85     7909.94    515.81 o
  -4  10  10     3086.06     3292.54    552.95 o
  -3  10  10     2854.68     3212.68    329.26 o
  -2  10  10      642.95      901.21    336.12 o
  -1  10  10     3169.35     3512.79    300.46 o
   0  10  10     5134.00     4922.15    305.79 o
   1  10  10     4849.85     4458.33    296.99 o
   2  10  10     5842.60     6110.10    348.23 o
   3  10  10     1601.50     1550.56    243.76 o
   4  10  10     2918.85     2525.46    248.72 o
   5  10  10     3594.83     3289.47    270.77 o
   6  10  10     4277.63     4389.61    384.12 o
   7  10  10      956.31     1111.33    227.51 o
  -6  11  10      155.17      -11.44    244.74 o
  -5  11  10    11807.43    12533.37    691.09 o
  -4  11  10     1522.25     1556.50    295.44 o
  -3  11  10    10172.94    11207.42   1347.26 o
  -2  11  10    11133.54    11209.66    627.26 o
  -1  11  10       78.53       -2.62    321.21 o
   0  11  10     5395.59     5088.74    371.10 o
   1  11  10     5949.30     5706.22    402.34 o
   2  11  10      682.03      568.59    240.81 o
   3  11  10     8275.21     8205.60    553.63 o
   4  11  10     5417.60     5299.70    399.57 o
 -17   1  11      153.54      101.30    203.27 o
 -16   1  11      308.24      336.87    155.74 o
 -15   1  11    32022.17    32396.35   1055.88 o
 -14   1  11     3429.40     2904.64    205.24 o
 -13   1  11     2743.61     2714.57    188.97 o
 -12   1  11    35719.72    36403.06    896.52 o
 -11   1  11    11287.31    11811.99    335.70 o
 -10   1  11    13171.38    14349.46    386.82 o
  -9   1  11    42052.50    43360.95   1051.07 o
  -8   1  11    26670.31    29236.28    720.73 o
  -7   1  11     1505.83     1544.29     88.86 o
  -6   1  11    40730.79    43801.46   1051.36 o
  -5   1  11   115915.53   128460.35   2773.41 o
  -4   1  11    26981.22    28871.45    705.61 o
  -3   1  11    10737.25    11020.25    320.81 o
  -2   1  11   183655.02   186178.67   4617.12 o
  -1   1  11      294.04      296.38     49.40 o
   0   1  11     1436.91     1446.34     84.30 o
   1   1  11    49681.16    45579.25   1185.65 o
   2   1  11      173.41      167.33     61.61 o
   3   1  11     6154.77     5788.36    203.97 o
   4   1  11   143548.13   144731.89   3750.72 o
   5   1  11    22233.69    20878.33    552.36 o
   6   1  11     4307.48     4324.36    217.01 o
   7   1  11    30722.90    35008.98   1758.12 o
   8   1  11    35818.28    39198.43   1031.06 o
   9   1  11     6020.28     5774.93    251.83 o
  10   1  11    16305.09    17103.43    505.58 o
  11   1  11    14302.80    14012.99    490.38 o
  12   1  11     1434.81     1494.59    174.99 o
  13   1  11     7818.47     7388.08    321.65 o
  14   1  11    20343.38    21869.48    782.66 o
  15   1  11     1223.74     1348.21    218.81 o
 -17   2  11     2492.20     2738.77    271.18 o
 -16   2  11     2079.31     2051.40    197.80 o
 -15   2  11     1284.70     1019.93    163.12 o
 -14   2  11     2620.02     2544.05    192.52 o
 -13   2  11       72.36      127.61    107.47 o
 -12   2  11      435.83      545.76    108.20 o
 -11   2  11     1023.60     1167.12    113.78 o
 -10   2  11     2726.50     2656.96    128.54 o
  -9   2  11      196.76      182.53     64.56 o
  -8   2  11     4680.74     4704.06    173.18 o
  -7   2  11      264.78      220.87     56.60 o
  -6   2  11     4025.18     4165.01    151.10 o
  -5   2  11    26791.55    29218.90    846.33 o
  -4   2  11       46.71       41.83     39.43 o
  -3   2  11     8474.28     8789.50    225.04 o
  -2   2  11    10230.30    11545.08    328.51 o
  -1   2  11      141.09       -2.86     68.72 o
   0   2  11    10295.30    10173.13    294.04 o
   1   2  11        0.91      -36.80     50.98 o
   2   2  11    20779.61    20992.03    803.58 o
   3   2  11      460.77      428.53    121.53 o
   4   2  11     1132.10      930.04    103.51 o
   5   2  11     1539.18     1395.98    135.39 o
   6   2  11       13.96        8.89     92.35 o
   7   2  11     8594.81     9230.85    319.96 o
   8   2  11     4417.60     5942.07    738.35 o
   9   2  11      288.28      114.15    131.17 o
  10   2  11       56.10     -196.33    143.93 o
  11   2  11      845.32      606.44    172.41 o
  12   2  11      261.61      485.28    154.79 o
  13   2  11     2439.88     2451.43    260.46 o
  14   2  11     1767.73     1855.77    194.33 o
 -17   3  11     2883.81     2327.82    266.95 o
 -16   3  11        4.67      -24.50    177.92 o
 -15   3  11    19688.20    19058.88    673.41 o
 -14   3  11      460.91      362.18    177.77 o
 -13   3  11     2385.04     2393.99    162.59 o
 -12   3  11    52273.43    51417.92   1401.87 o
 -11   3  11     7120.74     7361.48    274.13 o
 -10   3  11     4693.78     4583.17    209.64 o
  -9   3  11    28851.11    29695.79    838.94 o
  -8   3  11    92783.68   103145.52   2459.84 o
  -7   3  11     7413.75     8422.20    239.33 o
  -6   3  11     3660.52     3689.65    143.66 o
  -5   3  11    53921.97    57757.35   1371.71 o
  -4   3  11      683.37      625.95     89.14 o
  -3   3  11    13177.35    14186.99    445.26 o
  -2   3  11    87870.76    90114.45   2602.32 o
  -1   3  11      178.89      174.79     53.88 o
   0   3  11      590.29      706.39     62.21 o
   1   3  11    62225.04    56806.60   2361.16 o
   2   3  11      577.33      546.23     91.16 o
   3   3  11       37.57      -83.16     69.93 o
   4   3  11    21497.55    19679.46    766.05 o
   5   3  11    14768.59    14154.35    429.22 o
   6   3  11      902.44      607.22    164.04 o
   7   3  11    69232.05    69238.46   2375.92 o
   8   3  11    12755.18    11847.28    399.16 o
   9   3  11     3907.52     4264.80    229.21 o
  10   3  11    16939.75    17375.94    546.28 o
  11   3  11    16424.67    17065.87    582.57 o
  12   3  11     5333.07     5846.97    377.67 o
  13   3  11     4046.12     3708.29    318.16 o
  14   3  11    19941.34    22112.68    851.17 o
 -16   4  11     4575.55     4273.56    350.25 o
 -15   4  11      502.74      415.16    155.83 o
 -14   4  11     1092.44     1195.59    161.89 o
 -13   4  11     2168.29     1900.55    172.04 o
 -12   4  11     5243.73     5021.60    263.36 o
 -11   4  11    26627.27    27170.99    889.09 o
 -10   4  11       79.81      108.88    127.37 o
  -9   4  11    13967.80    15345.69    474.44 o
  -8   4  11     1792.31     1591.21    276.79 o
  -7   4  11      551.83      510.91     67.26 o
  -6   4  11     6799.41     9517.82    474.50 o
  -5   4  11    11769.32    13080.95    360.25 o
  -4   4  11      988.49     1077.03     79.95 o
  -3   4  11    22800.28    24122.17    599.42 o
  -2   4  11      767.08      865.80     60.57 o
  -1   4  11    17942.64    17952.91    594.61 o
   0   4  11     8021.40     8006.35    287.19 o
   1   4  11     2385.06     1858.58    142.15 o
   2   4  11     9444.99     8810.40    259.28 o
   3   4  11     5611.44     5401.33    164.62 o
   4   4  11     1231.66     1031.89     83.43 o
   5   4  11    18393.86    18933.30    613.73 o
   6   4  11      764.53      597.66    139.92 o
   7   4  11      639.80      547.01    128.86 o
   8   4  11     3673.37     3599.96    226.16 o
   9   4  11     1487.27     1404.69    178.57 o
  10   4  11     6826.51     6040.72    326.72 o
  11   4  11     2482.62     2346.59    228.29 o
  12   4  11      508.71      208.38    207.69 o
  13   4  11     1133.43     1013.45    239.63 o
  14   4  11      618.27      532.32    233.74 o
 -16   5  11        3.93      -36.56    160.60 o
 -15   5  11    19633.00    18286.64    659.58 o
 -14   5  11     5075.48     4141.76    257.37 o
 -13   5  11      104.77       65.22    132.52 o
 -12   5  11    10440.21    11367.89    436.30 o
 -11   5  11    17289.41    16880.34    517.11 o
 -10   5  11     2962.31     3029.40    245.98 o
  -9   5  11    30825.94    31020.65    875.30 o
  -8   5  11    16865.60    17816.88    614.88 o
  -7   5  11     3647.21     3985.02    305.91 o
  -6   5  11    27027.76    34537.96   2003.36 o
  -5   5  11    90291.66   106313.49   5878.32 o
  -4   5  11      250.24      273.13     81.61 o
  -3   5  11     4876.21     4629.83    287.10 o
  -2   5  11    21606.06    21301.49   1195.28 o
  -1   5  11       22.12      -22.02     78.55 o
   0   5  11     3452.24     4069.83    371.29 o
   1   5  11    61382.03    65725.05   3858.65 o
   2   5  11     6470.46     6947.85    334.82 o
   3   5  11       71.04        5.29     91.34 o
   4   5  11    81295.86    82913.70   2866.09 o
   5   5  11      503.94      175.16    146.35 o
   6   5  11      475.56      342.84     99.60 o
   7   5  11    16554.62    17763.05    583.11 o
   8   5  11    10953.10    10900.75    412.49 o
   9   5  11      443.47       83.91    139.16 o
  10   5  11    22143.46    21350.46    715.58 o
  11   5  11    16728.50    16142.17    583.87 o
  12   5  11      129.12     -226.56    163.80 o
  13   5  11     6966.00     6359.13    384.99 o
 -15   6  11     1134.33     1023.53    243.18 o
 -14   6  11    13211.54    13365.07    996.37 o
 -13   6  11     3726.65     3940.56    320.05 o
 -12   6  11      299.66      609.21    195.65 o
 -11   6  11     8476.11     8800.04    402.32 o
 -10   6  11     1810.40     1817.70    186.21 o
  -9   6  11    15063.54    14643.30    549.56 o
  -8   6  11    13775.68    15435.15    566.19 o
  -7   6  11     4518.51     4792.87    263.28 o
  -6   6  11     6019.20     6812.95    277.44 o
  -5   6  11    17427.08    18846.39    675.92 o
  -4   6  11      833.69      823.99    119.15 o
  -3   6  11    25082.25    23752.89   1082.72 o
  -2   6  11       49.25      269.02    132.17 o
  -1   6  11    10442.06     9983.07    530.81 o
   0   6  11    16662.20    16761.40   1024.68 o
   1   6  11     1273.48     1275.82    182.36 o
   2   6  11    17796.45    17776.66   1070.45 o
   3   6  11     6487.23     5985.60    373.39 o
   4   6  11      885.94     1065.64    170.41 o
   5   6  11     9355.93     9544.81    636.75 o
   6   6  11     2384.93     2454.20    253.64 o
   7   6  11     9000.44     9480.49    469.50 o
   8   6  11    11203.76    10899.48    524.31 o
   9   6  11        4.26     -179.79    197.12 o
  10   6  11    10676.64    11188.60    562.92 o
  11   6  11     3040.47     3037.81    313.04 o
  12   6  11     1416.87     1451.62    277.34 o
 -14   7  11     6272.65     5674.72    418.32 o
 -13   7  11      337.09      447.29    217.95 o
 -12   7  11    12469.08    12654.02    632.05 o
 -11   7  11     5735.32     6414.66    352.13 o
 -10   7  11      408.14      531.51    165.14 o
  -9   7  11     5596.03     5598.17    316.22 o
  -8   7  11    21709.95    23031.79    802.78 o
  -7   7  11      191.87       87.04    126.91 o
  -6   7  11     4747.68     4837.94    295.64 o
  -5   7  11    10532.18    10188.19   1301.96 o
  -4   7  11     1846.09     1581.36    228.65 o
  -3   7  11     1767.13     1299.56    242.24 o
  -2   7  11    35381.92    34647.09   2009.65 o
  -1   7  11    13125.13    12260.02    503.28 o
   0   7  11     9275.84     9855.88    432.62 o
   1   7  11    25492.15    25064.47    928.63 o
   2   7  11      594.80      482.56    147.87 o
   3   7  11      524.02      401.99    150.77 o
   4   7  11    11806.37    11650.24    510.60 o
   5   7  11     5278.16     5550.09    414.24 o
   6   7  11        7.97       13.33    170.87 o
   7   7  11    21775.29    23390.82    913.24 o
   8   7  11     2462.34     2543.18    265.24 o
   9   7  11       99.74     -200.67    200.41 o
  10   7  11     5543.13     6202.33    421.45 o
  11   7  11     3740.09     3540.79    335.56 o
 -13   8  11     1165.95     1275.75    274.53 o
 -12   8  11     5165.08     5301.79    407.06 o
 -11   8  11    10416.17    10974.50    485.89 o
 -10   8  11       17.52       54.00    163.51 o
  -9   8  11    11486.85    12869.12    683.13 o
  -8   8  11     6020.94     5770.43    441.28 o
  -7   8  11       46.16      118.66    213.24 o
  -6   8  11    11532.11    11979.58    525.95 o
  -5   8  11     4504.05     4761.72    492.47 o
  -4   8  11    17000.05    16900.17    850.15 o
  -3   8  11    17938.54    16655.64   1939.43 o
  -2   8  11       65.28     -100.13    130.71 o
  -1   8  11    11207.32    10938.78    570.78 o
   0   8  11    10734.74    11344.39    486.43 o
   1   8  11      819.84      764.15    161.23 o
   2   8  11     4370.34     4648.44    294.99 o
   3   8  11     8126.00     8435.29    412.26 o
   4   8  11     1562.23     1492.13    227.70 o
   5   8  11    20812.19    21401.94    837.95 o
   6   8  11     3285.70     3943.53    367.57 o
   7   8  11     5497.24     5526.18    520.90 o
   8   8  11     5911.42     7248.78    431.53 o
   9   8  11        9.67     -222.17    204.32 o
  10   8  11     6257.97     6508.03    436.96 o
 -11   9  11     2423.86     2699.64    348.00 o
 -10   9  11      912.99      913.77    276.68 o
  -9   9  11     4821.32     5287.89    428.26 o
  -8   9  11     6817.46     7682.69   1131.86 o
  -7   9  11      189.29       37.62    221.41 o
  -6   9  11     5363.49     5605.40    344.23 o
  -5   9  11    12159.10    13282.82    577.08 o
  -4   9  11     5178.29     4928.97    393.33 o
  -3   9  11     9964.35     8774.36    733.97 o
  -2   9  11     2641.71     2348.03    383.59 o
  -1   9  11      946.32      784.04    232.34 o
   0   9  11      868.93      739.95    166.00 o
   1   9  11    14498.87    14930.45    969.20 o
   2   9  11    11129.38    11428.95    996.04 o
   3   9  11      307.61      369.64    170.64 o
   4   9  11     3801.94     3981.64    327.96 o
   5   9  11     1986.93     1640.88    221.39 o
   6   9  11     2566.37     2772.15    263.39 o
   7   9  11     2143.44     2607.54    526.83 o
   8   9  11     1294.42     1472.80    281.61 o
  -9  10  11     5279.29     5436.45    445.84 o
  -8  10  11     7423.00     7899.23    539.86 o
  -7  10  11     1289.74     1195.50    195.99 o
  -6  10  11     6873.86     6520.79    488.22 o
  -5  10  11     1438.32     1337.22    275.45 o
  -4  10  11     1807.14     1858.41    285.03 o
  -3  10  11    15995.95    16037.83    787.07 o
  -2  10  11     2411.84     1837.82    563.74 o
  -1  10  11     7856.66     7068.25    844.33 o
   0  10  11    12101.19    11551.95    891.49 o
   1  10  11      227.59       67.30    173.84 o
   2  10  11    16901.75    16240.70    984.63 o
   3  10  11     6904.32     6651.03    377.36 o
   4  10  11     2797.67     2584.87    324.56 o
   5  10  11     4721.60     5211.73    424.21 o
   6  10  11     2078.77     2315.99    255.78 o
  -6  11  11     1176.61     1371.13    301.24 o
  -5  11  11     2804.35     2626.76    337.79 o
  -4  11  11     1994.24     2070.65    324.74 o
  -3  11  11     1381.06     1716.17    296.18 o
  -2  11  11     2521.49     2195.07    305.56 o
  -1  11  11     5081.84     7140.79    707.76 o
   0  11  11     2931.10     2703.91    393.58 o
   1  11  11     1233.90     1160.03    199.13 o
   2  11  11     1819.53     2063.06    313.07 o
   3  11  11     3742.76     3530.30    427.69 o
 -17   0  12      231.74       31.97    278.71 o
 -16   0  12    20295.08    21452.89   1291.18 o
 -15   0  12      376.07      184.62    244.11 o
 -14   0  12       90.29      -56.89    152.63 o
 -13   0  12    28248.00    29182.19   1287.24 o
 -12   0  12      698.32      538.79    146.47 o
 -11   0  12      998.48      913.57    151.12 o
 -10   0  12    19646.25    20547.47    834.43 o
  -9   0  12   109934.27   116413.10   3561.37 o
  -8   0  12    20538.96    21348.04    604.39 o
  -7   0  12    32103.91    34918.74    956.16 o
  -6   0  12    10787.52    11347.16    390.67 o
  -5   0  12     2736.20     2581.47    145.68 o
  -4   0  12    21464.40    21562.13    849.69 o
  -3   0  12   106685.16   107463.80   4051.16 o
  -2   0  12     8741.12     8758.38    379.41 o
  -1   0  12     7471.05     7408.58    337.12 o
   0   0  12    98617.04    97148.80   3230.18 o
   1   0  12     1016.44     1046.13    168.45 o
   2   0  12    14925.08    15181.61    574.93 o
   3   0  12    80891.63    78256.48   2627.28 o
   4   0  12     6953.08     6217.61    324.61 o
   5   0  12     7480.63     7533.31    452.27 o
   6   0  12    57906.55    70598.38   3004.16 o
   7   0  12     9220.14     9294.33   1221.47 o
   8   0  12     7982.60     9318.60    534.66 o
   9   0  12    54225.97    59511.45   2037.95 o
  10   0  12    16208.70    16904.07    643.50 o
  11   0  12     2226.26     2134.41    228.06 o
  12   0  12     4237.78     3914.58    371.57 o
  13   0  12    33202.25    35279.63   1948.92 o
  14   0  12      218.41       94.80    269.09 o
 -17   1  12       10.71      264.41    199.47 o
 -16   1  12      307.22      317.04    153.85 o
 -15   1  12       75.42      195.66    141.46 o
 -14   1  12     1492.09     1454.34    166.55 o
 -13   1  12      123.58      230.80    123.37 o
 -12   1  12     6011.37     6369.73    228.01 o
 -11   1  12       33.51       42.22     79.04 o
 -10   1  12      800.92      840.97     86.18 o
  -9   1  12     1023.93      931.67     77.56 o
  -8   1  12     2377.92     2522.14    116.39 o
  -7   1  12     1068.62     1142.46     80.86 o
  -6   1  12    11764.75    12525.55    301.32 o
  -5   1  12     1051.18     1106.63     76.13 o
  -4   1  12     6679.16     6918.41    198.28 o
  -3   1  12     4891.06     5076.52    176.55 o
  -2   1  12     1324.90     1331.44     76.12 o
  -1   1  12     4493.47     4494.45    158.77 o
   0   1  12      201.85       88.66     56.47 o
   1   1  12      327.03      397.12     68.52 o
   2   1  12     3144.24     3080.84    167.32 o
   3   1  12      106.62      -14.91     71.08 o
   4   1  12    14445.62    15001.47    542.53 o
   5   1  12      480.31      394.24    102.55 o
   6   1  12    15824.72    17348.72    661.68 o
   7   1  12     2605.63     2890.11    195.88 o
   8   1  12      952.02      845.49    148.61 o
   9   1  12     8169.63     9161.69    327.80 o
  10   1  12     3711.55     3700.45    243.46 o
  11   1  12       12.24      -69.92    156.84 o
  12   1  12      383.86      185.76    152.49 o
  13   1  12       34.57        0.59    177.39 o
  14   1  12       12.00       44.24    186.87 o
 -17   2  12      826.62      578.26    172.20 o
 -16   2  12    27770.99    27249.48    911.43 o
 -15   2  12     1501.07     1366.89    172.99 o
 -14   2  12      609.28      603.57    142.61 o
 -13   2  12    70291.55    69057.60   1860.80 o
 -12   2  12    21895.41    22032.15    641.80 o
 -11   2  12     7641.65     8548.52    303.26 o
 -10   2  12    29070.55    30680.50    700.73 o
  -9   2  12     2812.01     2895.98    122.41 o
  -8   2  12     9051.95     9530.12    252.57 o
  -7   2  12    14915.84    15307.01    367.08 o
  -6   2  12   105034.43   112369.32   2646.93 o
  -5   2  12     3315.25     3333.60    134.67 o
  -4   2  12     8633.91     9265.91    347.30 o
  -3   2  12    99390.29   102658.98   2301.63 o
  -2   2  12      618.70      627.03     62.33 o
  -1   2  12     4006.73     3883.91    207.66 o
   0   2  12    79113.47    74106.27   1862.55 o
   1   2  12     6705.02     6452.64    309.66 o
   2   2  12     1078.51      970.43     91.55 o
   3   2  12    84859.52    83478.00   2375.28 o
   4   2  12      523.23      454.72     94.94 o
   5   2  12     1527.63     1222.01    125.55 o
   6   2  12    27633.46    28631.49    874.47 o
   7   2  12    16790.43    16501.31    491.88 o
   8   2  12     5672.11     5817.74    303.11 o
   9   2  12     8840.38     8781.68    345.73 o
  10   2  12    16557.49    17017.81    577.55 o
  11   2  12     2180.91     2025.25    212.85 o
  12   2  12    19770.47    20278.31    672.22 o
  13   2  12    21536.98    22898.56    744.71 o
  14   2  12     2664.42     2816.18    252.67 o
 -17   3  12     1198.16     1206.85    225.37 o
 -16   3  12      166.75      474.58    304.54 o
 -15   3  12     4430.55     4354.84    467.45 o
 -14   3  12      553.49      542.60    143.95 o
 -13   3  12     9344.99     8875.27    324.58 o
 -12   3  12      556.45      660.31    113.31 o
 -11   3  12     1541.22     1266.56    121.22 o
 -10   3  12     2229.33     2329.88    126.59 o
  -9   3  12     4939.52     4742.87    213.59 o
  -8   3  12     1312.24     1367.13     97.92 o
  -7   3  12     3564.06     4321.38    150.54 o
  -6   3  12     9001.10     9854.38    406.50 o
  -5   3  12     6981.11     6915.43    189.71 o
  -4   3  12      196.85      236.93     52.65 o
  -3   3  12      512.43      544.74     51.71 o
  -2   3  12      794.41      805.62     66.35 o
  -1   3  12     8512.22     8772.53    310.66 o
   0   3  12      831.61      820.05     90.94 o
   1   3  12     1719.75     1841.40    141.36 o
   2   3  12     1346.28     1517.38    152.04 o
   3   3  12       21.63        9.06    108.08 o
   4   3  12      203.61      201.57    114.02 o
   5   3  12    11539.57    11503.58    431.49 o
   6   3  12    19185.90    19849.58    660.06 o
   7   3  12    15922.30    16546.63    586.42 o
   8   3  12      399.02      201.37    167.55 o
   9   3  12      649.11      201.71    139.74 o
  10   3  12     2815.16     2705.94    204.87 o
  11   3  12       13.10     -165.55    160.77 o
  12   3  12     5625.91     6035.87    381.25 o
  13   3  12      178.17       25.58    216.20 o
  14   3  12      366.81      320.77    235.84 o
 -16   4  12    30071.46    27773.70   1128.93 o
 -15   4  12     2146.13     1709.50    185.31 o
 -14   4  12     1275.64     1376.26    167.61 o
 -13   4  12    16222.47    16083.94    574.83 o
 -12   4  12     5123.49     4915.80    260.65 o
 -11   4  12      102.92      175.08    101.62 o
 -10   4  12    30531.73    31921.90    900.75 o
  -9   4  12    31569.81    33791.69   1107.63 o
  -8   4  12     4255.35     4489.14    207.06 o
  -7   4  12    35655.76    45511.06   1110.47 o
  -6   4  12    54955.33    67891.84   1810.96 o
  -5   4  12    12724.13    13316.34    350.09 o
  -4   4  12    13238.18    14333.32    416.23 o
  -3   4  12    48591.57    52360.35   1448.93 o
  -2   4  12       32.99      133.19     72.90 o
  -1   4  12      177.80      188.40     58.46 o
   0   4  12   124114.84   126092.40   3167.10 o
   1   4  12     2332.89     2406.28    116.52 o
   2   4  12        7.39      -64.32     56.37 o
   3   4  12    48314.65    50610.11   1306.21 o
   4   4  12     8977.32     8112.95    445.83 o
   5   4  12     5701.29     5048.88    273.90 o
   6   4  12    39957.52    41852.32   1267.35 o
   7   4  12    20612.41    20755.16    680.69 o
   8   4  12      347.55        4.46    142.55 o
   9   4  12    22290.87    22893.80   1008.86 o
  10   4  12    11618.02    11224.72    463.60 o
  11   4  12     2348.57     2118.44    226.86 o
  12   4  12     7129.69     7146.51    413.32 o
  13   4  12    12109.41    11923.66    616.17 o
 -16   5  12      428.61      305.32    167.86 o
 -15   5  12     6850.16     7071.05    346.53 o
 -14   5  12     1591.35     1716.34    181.24 o
 -13   5  12     2033.41     1925.97    176.42 o
 -12   5  12     6486.28     6153.74    292.52 o
 -11   5  12      248.00      164.76    105.63 o
 -10   5  12     1896.62     1910.07    137.84 o
  -9   5  12    11806.78    12549.19    399.36 o
  -8   5  12      868.96      871.87    100.79 o
  -7   5  12    24431.24    28089.87    925.11 o
  -6   5  12     3817.76     4727.87    660.17 o
  -5   5  12     2746.56     2501.00    329.87 o
  -4   5  12    22946.96    25023.27    839.35 o
  -3   5  12      401.37      424.93     67.67 o
  -2   5  12     5600.02     6044.34    210.13 o
  -1   5  12    11608.57    11914.54    400.53 o
   0   5  12       72.16       20.50     99.27 o
   1   5  12    12716.42    13536.38    683.20 o
   2   5  12    13906.49    13872.09    610.45 o
   3   5  12       35.48      -48.95    152.35 o
   4   5  12    22048.84    24804.54   1867.31 o
   5   5  12     1304.54     1417.50    222.90 o
   6   5  12     3749.45     3435.60    198.46 o
   7   5  12     9173.90     9396.38    370.10 o
   8   5  12       46.26     -219.89    123.75 o
   9   5  12     4385.97     4432.62    262.48 o
  10   5  12     3014.28     2788.55    223.98 o
  11   5  12      175.60     -134.91    158.58 o
  12   5  12     5709.80     5486.00    405.76 o
  13   5  12     1738.65     1476.72    241.84 o
 -15   6  12     3485.32     3037.27    309.93 o
 -14   6  12        4.43       75.09    199.82 o
 -13   6  12    19895.38    19931.88    881.68 o
 -12   6  12     1661.90     1583.57    273.50 o
 -11   6  12     1706.01     1655.76    189.24 o
 -10   6  12    13981.69    14247.78    546.98 o
  -9   6  12    16257.13    17435.22    631.57 o
  -8   6  12     1086.60     1035.22    149.00 o
  -7   6  12     7986.13     8219.74    354.51 o
  -6   6  12    34453.50    35553.55   1222.77 o
  -5   6  12      369.65      321.70    104.61 o
  -4   6  12    15567.23    15585.46    598.85 o
  -3   6  12    53864.96    54002.85   2370.05 o
  -2   6  12     3668.82     3553.60    358.61 o
  -1   6  12      840.95      807.48    211.44 o
   0   6  12    78174.81    80677.28   4472.39 o
   1   6  12     5363.76     5329.03    342.25 o
   2   6  12       89.30       42.33    150.74 o
   3   6  12    14377.11    14434.81    591.73 o
   4   6  12     8922.88     8929.46    429.17 o
   5   6  12       95.66      188.81    177.91 o
   6   6  12    24313.04    25345.35    969.99 o
   7   6  12     4372.70     4424.38    312.21 o
   8   6  12      342.38      -34.07    196.82 o
   9   6  12    22187.76    22437.28    909.65 o
  10   6  12     8524.64     8840.22    507.52 o
  11   6  12       11.45     -123.66    226.01 o
  12   6  12     3622.30     3075.22    337.63 o
 -14   7  12     3057.37     3138.61    313.48 o
 -13   7  12     2606.59     2801.95    293.58 o
 -12   7  12    11449.16    12175.26    516.47 o
 -11   7  12      858.54     1022.99    189.26 o
 -10   7  12     9111.08     9628.59    429.41 o
  -9   7  12    10284.50    11320.33    577.06 o
  -8   7  12       60.74       25.33    135.21 o
  -7   7  12     3725.83     3699.51    247.65 o
  -6   7  12    19121.49    19714.08    756.60 o
  -5   7  12     6107.16     6244.54    427.22 o
  -4   7  12    15595.71    15293.97   1769.35 o
  -3   7  12     8672.75     8263.93    373.99 o
  -2   7  12     7924.40     6830.99    563.34 o
  -1   7  12    27018.82    25499.52    938.12 o
   0   7  12      806.21      743.52    154.95 o
   1   7  12    21959.39    21681.15    823.49 o
   2   7  12     6362.74     6214.22    343.21 o
   3   7  12      504.38      704.82    166.94 o
   4   7  12    12895.02    13706.05    822.29 o
   5   7  12     7375.31     7871.08    411.45 o
   6   7  12     5543.11     6050.46    441.24 o
   7   7  12     6253.87     6658.12    405.56 o
   8   7  12       92.04     -128.33    192.07 o
   9   7  12    10459.47    10784.66    543.66 o
  10   7  12     7522.70     8150.42    490.19 o
  11   7  12      355.81      333.03    245.85 o
 -12   8  12     4112.52     4027.96    294.79 o
 -11   8  12      120.21      292.13    182.49 o
 -10   8  12    14451.48    15018.67    767.46 o
  -9   8  12     5622.71     5216.32    407.44 o
  -8   8  12     1909.61     1864.49    287.08 o
  -7   8  12     6196.04     6482.04    456.05 o
  -6   8  12    23605.57    22935.30    886.34 o
  -5   8  12       65.46      133.75    150.72 o
  -4   8  12     4757.70     4953.96    642.89 o
  -3   8  12    15935.29    15580.66   1672.54 o
  -2   8  12     2650.96     2595.27    248.39 o
  -1   8  12     2328.83     2202.44    280.46 o
   0   8  12     7589.40     7632.60    379.40 o
   1   8  12       70.87      161.93    146.93 o
   2   8  12      957.91      895.61    176.33 o
   3   8  12    12707.23    13475.71    577.40 o
   4   8  12     2942.49     2816.19    246.66 o
   5   8  12     1719.38     1638.50    221.38 o
   6   8  12     5758.23     7819.32    430.70 o
   7   8  12     5382.45     5340.07    551.93 o
   8   8  12      227.79      230.66    211.95 o
   9   8  12     5297.33     5720.36    721.70 o
  10   8  12     6640.27     6705.59    450.01 o
 -11   9  12      499.57      309.50    273.50 o
 -10   9  12     5377.87     5947.08    476.37 o
  -9   9  12    17677.63    19810.88    943.98 o
  -8   9  12     1208.19     1213.81    275.38 o
  -7   9  12    16452.77    17757.16    859.17 o
  -6   9  12     7328.99     7242.46    400.00 o
  -5   9  12      171.90      292.09    165.94 o
  -4   9  12    20351.12    19852.86    988.82 o
  -3   9  12      230.89      -88.17    194.78 o
  -2   9  12     7319.87     5995.26    454.89 o
  -1   9  12    12666.74    12591.10    534.10 o
   0   9  12      482.20      427.02    164.92 o
   1   9  12    11708.64    11913.13    521.39 o
   2   9  12     5618.87     5597.26    342.88 o
   3   9  12     1878.65     1495.38    245.82 o
   4   9  12    12925.24    11977.53    542.94 o
   5   9  12     2242.46     2152.08    284.53 o
   6   9  12     4646.14     4678.86    440.38 o
   7   9  12    12982.15    14936.10    880.50 o
   8   9  12     1019.85     1028.14    244.12 o
  -9  10  12     3377.29     3589.55    383.56 o
  -8  10  12      640.04      172.25    263.14 o
  -7  10  12     3500.34     3802.81    376.83 o
  -6  10  12     1433.67     1220.04    281.31 o
  -5  10  12     2046.93     2261.68    232.88 o
  -4  10  12     1216.88     1217.10    204.09 o
  -3  10  12     5309.52     6360.27    645.90 o
  -2  10  12     5591.81     4570.47    940.02 o
  -1  10  12     4489.90     3911.20    509.83 o
   0  10  12     3125.07     3096.73    358.24 o
   1  10  12     1880.36     2015.31    291.83 o
   2  10  12     2817.73     2903.33    328.75 o
   3  10  12     3308.36     3050.89    264.66 o
   4  10  12     1960.22     2359.69    419.29 o
   5  10  12     1077.83     1324.76    330.58 o
   6  10  12     6461.77     6958.83    422.09 o
  -5  11  12     4047.80     4563.68    518.37 o
  -4  11  12     6632.78     7819.88    532.18 o
  -3  11  12     2535.84     2941.68    344.85 o
  -2  11  12     4917.62     6268.89    657.60 o
  -1  11  12     8976.33     8846.04   1035.33 o
   0  11  12        1.86     -192.83    255.08 o
   1  11  12     5227.05     5032.98    338.19 o
   2  11  12     6022.47     5701.09    659.06 o
 -17   1  13    28633.40    26080.00   1082.84 o
 -16   1  13      922.48      547.23    164.26 o
 -15   1  13     1199.95     1230.45    168.28 o
 -14   1  13    41402.06    41719.47   1327.21 o
 -13   1  13     5514.80     5459.62    284.24 o
 -12   1  13     2158.39     2200.94    146.17 o
 -11   1  13    36010.23    38082.71    935.33 o
 -10   1  13     4708.87     4917.28    170.75 o
  -9   1  13     4963.37     5003.35    168.67 o
  -8   1  13    51099.26    54252.52   1303.62 o
  -7   1  13    64809.68    70534.86   1679.45 o
  -6   1  13    12616.47    13098.95    316.16 o
  -5   1  13     5528.40     5660.42    161.53 o
  -4   1  13   112611.41   118609.30   2813.13 o
  -3   1  13     3189.22     3010.79    130.56 o
  -2   1  13      956.13      921.61     70.67 o
  -1   1  13    94393.66    97337.34   2430.77 o
   0   1  13     4583.22     4511.34    172.41 o
   1   1  13      238.12      188.01     69.20 o
   2   1  13    89538.24    87675.20   2061.28 o
   3   1  13    15734.60    15319.30    418.05 o
   4   1  13     4113.23     4100.59    206.37 o
   5   1  13    43608.68    49410.65   1548.29 o
   6   1  13     8375.28     8142.91    388.82 o
   7   1  13     5392.74     5865.41    295.34 o
   8   1  13    32731.29    33145.63    977.94 o
   9   1  13    24971.99    26371.51    807.25 o
  10   1  13     2320.66     2263.72    211.01 o
  11   1  13    10901.49    11730.31    453.11 o
  12   1  13    20033.66    21791.41    705.86 o
  13   1  13     3045.49     3538.91    259.35 o
  14   1  13     2899.92     2798.34    285.87 o
 -17   2  13      206.90       47.27    160.82 o
 -16   2  13     2349.82     2342.00    216.70 o
 -15   2  13      232.21      397.89    147.43 o
 -14   2  13     1268.86     1014.16    153.01 o
 -13   2  13       77.71      391.96    112.18 o
 -12   2  13      771.54      512.71    111.45 o
 -11   2  13      826.55      805.61    109.59 o
 -10   2  13     9608.43     9942.51    269.92 o
  -9   2  13      124.78       81.98     67.25 o
  -8   2  13    18051.01    19609.39    461.76 o
  -7   2  13     6922.47     7360.39    226.32 o
  -6   2  13     1888.61     1975.42    111.92 o
  -5   2  13     6218.23     6499.85    255.71 o
  -4   2  13      201.49      219.82     49.40 o
  -3   2  13     5495.98     5588.54    183.51 o
  -2   2  13     6742.31     6549.13    209.44 o
  -1   2  13     2208.42     1972.22    107.52 o
   0   2  13     6193.47     6421.82    325.19 o
   1   2  13      128.16      108.75     68.80 o
   2   2  13      387.61      312.43     81.60 o
   3   2  13     4357.36     4775.35    331.19 o
   4   2  13      687.51      521.89    148.23 o
   5   2  13     8217.41     8390.92    341.17 o
   6   2  13     4950.71     4630.38    286.34 o
   7   2  13       76.30       24.91    174.45 o
   8   2  13       41.72      -31.22    123.32 o
   9   2  13       83.42       -1.35    134.69 o
  10   2  13       48.85       53.27    156.77 o
  11   2  13     3548.32     3593.47    253.28 o
  12   2  13      319.88      416.00    183.50 o
  13   2  13      110.88      415.55    270.84 o
  14   2  13     1776.96     2011.92    233.65 o
 -16   3  13     1148.97      892.58    303.24 o
 -15   3  13      449.58      603.09    180.81 o
 -14   3  13    29005.48    27925.55    925.34 o
 -13   3  13     2868.81     2737.27    250.77 o
 -12   3  13     3213.67     2767.26    164.42 o
 -11   3  13    32309.55    33690.19    844.79 o
 -10   3  13    48013.52    51886.75   1269.45 o
  -9   3  13     6775.46     6830.88    262.45 o
  -8   3  13     9931.44    12555.78    473.73 o
  -7   3  13    14021.00    17532.71    918.05 o
  -6   3  13     1067.32     1206.64    110.82 o
  -5   3  13    43435.77    46401.54   1014.05 o
  -4   3  13    72033.40    77883.27   1710.54 o
  -3   3  13     4814.45     4805.88    192.37 o
  -2   3  13     1968.45     1897.83    196.96 o
  -1   3  13   173234.02   180037.98   4706.80 o
   0   3  13        3.84      -35.24     62.12 o
   1   3  13     1928.53     1848.90    100.82 o
   2   3  13    35391.41    35891.73   1005.60 o
   3   3  13     2442.50     2302.46    155.80 o
   4   3  13      944.90      855.29    166.66 o
   5   3  13    65243.17    67501.84   1989.09 o
   6   3  13     6425.65     6699.07    394.38 o
   7   3  13     5607.00     5270.13    328.44 o
   8   3  13    18380.35    17342.26    537.29 o
   9   3  13    15866.58    16234.73    517.27 o
  10   3  13     3206.60     2958.26    212.80 o
  11   3  13     7359.69     7532.27    424.42 o
  12   3  13    15866.46    18131.79    843.27 o
  13   3  13      124.71     -109.87    219.56 o
 -16   4  13     1139.38     1498.92    214.64 o
 -15   4  13     1631.98     1460.13    178.02 o
 -14   4  13     1459.81     1202.36    161.79 o
 -13   4  13     4326.50     4742.15    260.79 o
 -12   4  13      247.12      205.10    124.37 o
 -11   4  13     2725.00     2941.43    167.42 o
 -10   4  13    15917.42    17319.98    522.87 o
  -9   4  13        3.49       31.23    112.13 o
  -8   4  13    10120.30    12336.83    395.20 o
  -7   4  13      329.54      352.62    104.62 o
  -6   4  13     2088.21     2127.77    124.65 o
  -5   4  13    29594.76    31995.96   1736.29 o
  -4   4  13      471.01      664.39    178.54 o
  -3   4  13     3716.37     4015.70    166.47 o
  -2   4  13     2399.12     2064.78    117.91 o
  -1   4  13     3565.31     3792.31    265.92 o
   0   4  13    12447.76    12560.16    447.83 o
   1   4  13    22427.37    23588.64    848.49 o
   2   4  13    29483.53    31875.90    953.73 o
   3   4  13    26128.24    25984.86   1157.83 o
   4   4  13     1617.05     1529.73    161.87 o
   5   4  13      201.93      102.45    131.96 o
   6   4  13      524.00      423.35    130.49 o
   7   4  13     4282.96     4221.19    254.14 o
   8   4  13    10350.40     9953.76    412.23 o
   9   4  13     9818.10     9956.58    428.04 o
  10   4  13      107.66     -167.63    161.59 o
  11   4  13     3141.17     3118.46    357.28 o
  12   4  13      381.78     -167.86    207.91 o
  13   4  13      858.00      641.33    234.21 o
 -15   5  13        1.05      -44.15    144.75 o
 -14   5  13    19805.21    18824.55    687.90 o
 -13   5  13     8880.57     8429.84    361.10 o
 -12   5  13      134.39       99.24    111.40 o
 -11   5  13    13509.16    13889.54    444.25 o
 -10   5  13     4943.71     5059.78    226.73 o
  -9   5  13     2577.63     2406.81    145.51 o
  -8   5  13    28023.29    30885.19    982.75 o
  -7   5  13    33784.81    39773.39   1645.87 o
  -6   5  13      189.03      128.15    101.71 o
  -5   5  13     3879.46     3970.46    296.95 o
  -4   5  13    34712.64    36621.27   1933.73 o
  -3   5  13     1330.35     1050.74     88.54 o
  -2   5  13    12211.57    12460.65    375.77 o
  -1   5  13    25225.99    26854.25    847.15 o
   0   5  13      889.65      785.01     90.79 o
   1   5  13       12.51       38.69    130.95 o
   2   5  13   102504.88   105507.50   4201.54 o
   3   5  13      758.44      505.17    120.51 o
   4   5  13      845.91      802.93    109.04 o
   5   5  13    15454.93    15272.81    515.00 o
   6   5  13     4356.54     4229.39    244.40 o
   7   5  13      166.47      -71.28    124.05 o
   8   5  13    28045.82    28818.12    908.62 o
   9   5  13    16719.18    17025.63    601.36 o
  10   5  13      172.48     -169.32    155.80 o
  11   5  13    12798.56    13214.31    519.50 o
  12   5  13     8047.55     8475.62    446.81 o
 -15   6  13     3350.83     3633.99    329.68 o
 -14   6  13      678.15      612.24    214.21 o
 -13   6  13     4280.44     4152.52    326.54 o
 -12   6  13     2244.15     2469.22    221.97 o
 -11   6  13     5468.57     5783.59    409.74 o
 -10   6  13    10172.14    10866.17    448.01 o
  -9   6  13      620.21      781.11    146.33 o
  -8   6  13    10408.83    10168.85    417.72 o
  -7   6  13    20587.34    22259.19    764.93 o
  -6   6  13      187.82      -19.26    114.11 o
  -5   6  13    10272.87    10298.62    511.99 o
  -4   6  13     1136.03     1096.72    139.44 o
  -3   6  13     2531.04     2392.59    212.13 o
  -2   6  13    14089.64    14791.86    918.77 o
  -1   6  13     5467.56     5696.14    478.14 o
   0   6  13    24290.40    23919.43    952.68 o
   1   6  13    16405.75    16261.45    736.02 o
   2   6  13      312.36      127.93    143.96 o
   3   6  13     7448.86     7275.74   1011.19 o
   4   6  13     3324.15     3414.00    257.22 o
   5   6  13     6412.81     6676.22    384.19 o
   6   6  13    13343.49    14197.91    618.02 o
   7   6  13      934.91     1392.51    231.83 o
   8   6  13     6045.88     6067.97    401.26 o
   9   6  13     4285.58     3937.94    339.34 o
  10   6  13      566.95      743.21    242.00 o
  11   6  13     4896.89     4687.55    486.01 o
 -14   7  13     5476.23     5430.90    405.59 o
 -13   7  13     3408.87     3370.98    312.33 o
 -12   7  13      427.91      436.43    176.49 o
 -11   7  13    11768.26    12260.98    506.07 o
 -10   7  13    13648.64    14940.69    577.03 o
  -9   7  13        0.42      -53.23    143.12 o
  -8   7  13     8453.52     8866.38    391.67 o
  -7   7  13     7423.19     6934.75    332.76 o
  -6   7  13      469.78      263.99    229.37 o
  -5   7  13     3163.73     3381.87    473.72 o
  -4   7  13    31859.75    32916.96   1526.44 o
  -3   7  13     3836.96     3318.96    295.87 o
  -2   7  13     9240.03     8986.52    653.49 o
  -1   7  13    30946.35    30362.84   1102.66 o
   0   7  13       53.75       30.32    141.46 o
   1   7  13     3757.98     3345.17    243.90 o
   2   7  13    16523.59    15755.54    821.71 o
   3   7  13      994.71      877.51    179.83 o
   4   7  13       35.77      -60.19    161.78 o
   5   7  13    24116.39    26549.05   1010.08 o
   6   7  13     4541.68     5261.39    751.06 o
   7   7  13       40.22       -8.70    200.81 o
   8   7  13     8656.48     9000.42    487.99 o
   9   7  13     2448.60     2416.58    287.29 o
  10   7  13       35.90     -239.12    224.88 o
 -12   8  13      384.82      445.33    200.59 o
 -11   8  13     3923.25     4318.42    294.19 o
 -10   8  13    15676.77    16994.53    649.09 o
  -9   8  13     1112.37     1072.09    258.84 o
  -8   8  13    11536.20    12764.63    676.09 o
  -7   8  13     2819.73     3358.29    347.68 o
  -6   8  13     4919.32     5098.95    323.08 o
  -5   8  13    15549.49    15861.45   1158.91 o
  -4   8  13    10552.04    10152.89    855.19 o
  -3   8  13     4594.35     4694.37    388.24 o
  -2   8  13     8398.68     7671.85    539.03 o
  -1   8  13       18.52       33.92    153.86 o
   0   8  13     2889.41     2686.48    226.03 o
   1   8  13    13874.42    14756.25    611.27 o
   2   8  13      488.27      357.27    168.28 o
   3   8  13    19092.83    20505.59    801.32 o
   4   8  13     7054.47     7590.49    416.08 o
   5   8  13     3659.92     3611.33    288.41 o
   6   8  13    10780.38    11867.59    557.17 o
   7   8  13      939.10     1001.02    229.17 o
   8   8  13     4488.30     5113.30    407.25 o
   9   8  13     5598.82     5627.30    594.77 o
 -11   9  13     5017.17     5321.62    442.52 o
 -10   9  13     4860.16     5147.86    439.81 o
  -9   9  13      619.15      886.46    281.16 o
  -8   9  13     2217.44     2506.46    322.04 o
  -7   9  13     4772.90     4520.11    396.92 o
  -6   9  13     1462.67     2078.61    221.10 o
  -5   9  13    10492.38    10074.06    528.07 o
  -4   9  13     6198.36     6780.06    484.38 o
  -3   9  13       79.65     -162.00    197.88 o
  -2   9  13      629.46      451.16    596.46 o
  -1   9  13    11242.70    10556.13    622.93 o
   0   9  13     5080.37     5117.58    447.17 o
   1   9  13      602.79      395.49    173.71 o
   2   9  13     4439.32     4117.98    289.73 o
   3   9  13     2892.90     3257.12    266.67 o
   4   9  13     2982.00     2917.94    267.16 o
   5   9  13     4394.76     4863.19    630.55 o
   6   9  13     2433.39     2580.98    274.40 o
   7   9  13      556.34      527.84    225.80 o
  -8  10  13     4598.28     5196.48    446.66 o
  -7  10  13    10112.74    10013.36    609.02 o
  -6  10  13      850.14      857.08    197.78 o
  -5  10  13     7998.38     8500.12    453.64 o
  -4  10  13     3831.29     3796.03    288.99 o
  -3  10  13     3597.00     3150.78   1002.93 o
  -2  10  13    15138.47    13389.86   2008.09 o
  -1  10  13     1533.44     1547.75    419.11 o
   0  10  13     9070.18     8948.37   1313.69 o
   1  10  13     6343.14     6002.78    656.70 o
   2  10  13     1968.12     1532.33    217.51 o
   3  10  13     6594.56     5962.95    373.65 o
   4  10  13     4492.26     4326.17    413.56 o
   5  10  13     1606.62     1713.64    379.51 o
  -4  11  13     2934.57     3042.71    360.91 o
  -3  11  13     3775.46     3979.63    587.76 o
  -2  11  13     3452.37     2988.91    696.97 o
  -1  11  13     1167.25      880.23    286.88 o
   0  11  13     1713.88     1535.08    336.12 o
   1  11  13     3199.12     3028.28    349.85 o
 -17   0  14        6.85      -76.61    274.50 o
 -16   0  14       12.35      -99.09    248.29 o
 -15   0  14    36920.90    36732.92   2057.18 o
 -14   0  14     6159.58     6152.88    384.30 o
 -13   0  14     7267.12     7115.81    399.35 o
 -12   0  14    36582.33    38128.14   1484.54 o
 -11   0  14    30349.05    31845.72   1250.87 o
 -10   0  14     2047.70     2091.68    189.21 o
  -9   0  14    18060.54    18524.24    622.32 o
  -8   0  14    17430.66    18136.34    524.09 o
  -7   0  14    20955.93    23051.13    748.71 o
  -6   0  14    56569.14    60181.59   1865.36 o
  -5   0  14    19690.17    19257.43    628.72 o
  -4   0  14     2394.60     2342.82    164.41 o
  -3   0  14     5160.97     5094.51    259.44 o
  -2   0  14    97993.52    97584.30   3685.19 o
  -1   0  14      481.68      602.47    144.44 o
   0   0  14     6256.90     6588.29    293.95 o
   1   0  14    91755.53    93550.45   3122.14 o
   2   0  14     3622.49     4019.68    325.21 o
   3   0  14      495.12      407.54    125.22 o
   4   0  14   149134.91   164302.47   5490.28 o
   5   0  14    13879.30    14336.99    726.90 o
   6   0  14     5373.32     5253.50    403.98 o
   7   0  14    48787.86    57650.54   3136.38 o
   8   0  14     8229.64     7540.14    489.14 o
   9   0  14     1314.87     1389.78    561.91 o
  10   0  14     4995.03     4824.31    393.61 o
  11   0  14    25321.90    27410.36   1341.68 o
  12   0  14     3432.91     3378.57    564.55 o
  13   0  14     9637.68    10682.97    629.84 o
  14   0  14    12421.07    13220.99    721.58 o
 -17   1  14      424.41      332.80    298.23 o
 -16   1  14      868.58      749.15    167.19 o
 -15   1  14     1060.37      871.11    159.59 o
 -14   1  14     1326.33     1332.66    162.97 o
 -13   1  14        6.20       61.31    125.26 o
 -12   1  14     9838.60    10149.48    401.40 o
 -11   1  14     1736.43     1749.25    116.01 o
 -10   1  14      741.05      752.10     82.12 o
  -9   1  14       31.14       95.49     64.03 o
  -8   1  14    31478.64    34863.74    784.46 o
  -7   1  14     4110.70     4088.33    214.85 o
  -6   1  14     6668.71     7440.25    238.97 o
  -5   1  14    18578.44    19779.27    455.30 o
  -4   1  14      309.51      249.65     64.15 o
  -3   1  14     6426.05     6676.74    220.77 o
  -2   1  14      690.92      645.18     71.20 o
  -1   1  14     1697.45     1611.69     94.00 o
   0   1  14     1810.41     1761.43    103.53 o
   1   1  14     7142.99     7714.64    257.84 o
   2   1  14     2157.99     2058.40    120.57 o
   3   1  14     6568.71     6397.67    248.27 o
   4   1  14     5354.81     5591.48    380.91 o
   5   1  14      504.41      434.80    125.12 o
   6   1  14      648.03      600.98    147.89 o
   7   1  14     8500.27     9284.51    393.81 o
   8   1  14     2254.18     2348.15    201.61 o
   9   1  14        7.78      -42.14    147.11 o
  10   1  14       13.52      -76.66    155.23 o
  11   1  14       21.33     -178.26    163.42 o
  12   1  14        2.70       84.61    173.18 o
  13   1  14       26.80       34.18    184.33 o
 -17   2  14      157.48      149.07    161.37 o
 -16   2  14        6.90      -76.32    147.27 o
 -15   2  14    24383.25    24786.39   1057.36 o
 -14   2  14     9082.64     8900.89    379.78 o
 -13   2  14     2877.83     3182.36    205.91 o
 -12   2  14    45818.60    44681.72   1227.68 o
 -11   2  14     6408.74     6253.21    224.67 o
 -10   2  14     2522.95     3133.83    211.62 o
  -9   2  14    42569.63    45442.88   1013.55 o
  -8   2  14    41448.65    44107.03    982.59 o
  -7   2  14     1690.04     1690.48    129.52 o
  -6   2  14     3070.68     3007.33    132.07 o
  -5   2  14    66818.34    69976.57   1674.18 o
  -4   2  14     3203.68     3324.47    130.40 o
  -3   2  14    37013.28    36331.95    931.28 o
  -2   2  14   106860.41   110401.71   2755.12 o
  -1   2  14     1403.59     1300.05     90.75 o
   0   2  14     7078.59     7427.95    244.29 o
   1   2  14   102596.10   102029.30   2549.01 o
   2   2  14      278.70      236.27     82.02 o
   3   2  14     2137.31     2001.93    148.62 o
   4   2  14    47667.06    48587.39   1428.17 o
   5   2  14     1672.99     1497.40    219.52 o
   6   2  14     4105.42     4113.50    317.18 o
   7   2  14    34430.20    35461.94    964.63 o
   8   2  14    21504.73    21737.09    640.01 o
   9   2  14     5585.20     5344.19    290.75 o
  10   2  14    17607.40    17985.83    606.37 o
  11   2  14    17585.64    18258.90    620.95 o
  12   2  14     2149.01     2309.06    230.58 o
  13   2  14     3631.53     3437.87    265.89 o
 -16   3  14      412.94      272.58    216.62 o
 -15   3  14      837.55      850.18    187.60 o
 -14   3  14     2275.53     2655.91    237.16 o
 -13   3  14      458.39      766.06    141.53 o
 -12   3  14      625.86      596.52    113.20 o
 -11   3  14      903.80      929.14    120.09 o
 -10   3  14       60.63      162.90     84.71 o
  -9   3  14     2821.73     3079.52    143.28 o
  -8   3  14     6442.18     7140.33    233.75 o
  -7   3  14      857.28      844.87     99.06 o
  -6   3  14      246.95      231.58     64.80 o
  -5   3  14      549.09      643.98     69.36 o
  -4   3  14       50.73       80.73     48.01 o
  -3   3  14     3139.30     3031.49    115.73 o
  -2   3  14    29019.33    31426.83   1277.40 o
  -1   3  14     3026.71     3237.88    215.73 o
   0   3  14    18095.92    17888.22    491.93 o
   1   3  14    27244.13    29932.07    712.42 o
   2   3  14      296.92      236.91    102.66 o
   3   3  14    19356.12    19518.80    756.34 o
   4   3  14     7480.56     6951.92    382.66 o
   5   3  14    13654.02    13888.24    596.68 o
   6   3  14      106.45      -89.39    122.55 o
   7   3  14      350.31      209.30    127.50 o
   8   3  14    10344.00    10047.06    453.48 o
   9   3  14      552.19      249.96    144.42 o
  10   3  14     9870.00    10134.37    497.70 o
  11   3  14      103.62     -250.69    205.27 o
  12   3  14      894.27      920.68    239.18 o
  13   3  14     1394.66     1784.04    269.64 o
 -16   4  14      851.98      753.29    195.99 o
 -15   4  14    19453.31    17389.62    748.29 o
 -14   4  14     1494.15     1339.69    165.78 o
 -13   4  14       36.44       64.65    127.05 o
 -12   4  14    20200.65    20605.54    616.77 o
 -11   4  14    10705.94    11367.75    378.76 o
 -10   4  14     5044.32     5228.98    230.46 o
  -9   4  14    32538.31    35492.34    992.39 o
  -8   4  14    20781.65    26314.03    877.21 o
  -7   4  14     7348.04     7584.77    381.77 o
  -6   4  14    20091.48    23714.78    780.19 o
  -5   4  14    58128.54    63685.44   4606.47 o
  -4   4  14     1797.93     1556.81    123.41 o
  -3   4  14      259.18      459.22     81.45 o
  -2   4  14    45743.94    48648.09   1243.08 o
  -1   4  14       11.44       59.22     76.70 o
   0   4  14      282.56      176.89     73.44 o
   1   4  14    75193.10    77125.30   3141.59 o
   2   4  14      286.44      172.92    134.92 o
   3   4  14      592.42      444.08    195.84 o
   4   4  14    53506.18    55846.69   1661.59 o
   5   4  14    10498.89    10679.52    510.60 o
   6   4  14       47.62     -244.15    122.08 o
   7   4  14    19319.92    20370.13    687.01 o
   8   4  14    11450.01    10349.32    430.05 o
   9   4  14     2819.49     2635.65    229.75 o
  10   4  14    11729.90    11606.37    589.89 o
  11   4  14    10302.52    10407.72    508.80 o
  12   4  14      342.04       14.42    217.16 o
 -15   5  14      285.41      347.60    175.71 o
 -14   5  14     5647.64     5809.39    302.16 o
 -13   5  14      758.91      708.22    146.49 o
 -12   5  14     1809.16     1831.83    150.24 o
 -11   5  14     3803.74     4205.00    211.80 o
 -10   5  14     1931.93     2058.60    143.64 o
  -9   5  14    13197.05    14072.20    458.19 o
  -8   5  14    11059.27    12704.67    628.67 o
  -7   5  14      325.48      254.36     97.05 o
  -6   5  14    14227.21    15602.46    660.70 o
  -5   5  14     3674.40     3983.11    779.77 o
  -4   5  14     9428.32     9253.53    611.57 o
  -3   5  14    13786.85    15030.85    811.09 o
  -2   5  14       39.37      -43.11     63.45 o
  -1   5  14     4776.64     6847.23    369.79 o
   0   5  14    12679.33    12663.99    708.06 o
   1   5  14        9.89      -50.94     94.19 o
   2   5  14    14579.49    15367.31    595.66 o
   3   5  14     3951.30     3712.71    198.61 o
   4   5  14     1309.79     1056.79    126.52 o
   5   5  14    11870.34    11978.32    433.26 o
   6   5  14      379.21      262.16    124.06 o
   7   5  14     6823.79     7025.81    327.91 o
   8   5  14     4647.28     4553.02    266.17 o
   9   5  14     1102.33      972.00    210.24 o
  10   5  14     2570.85     2519.23    225.97 o
  11   5  14     5871.32     5514.59    326.47 o
  12   5  14       99.82     -389.86    194.93 o
 -14   6  14     2935.54     2787.41    382.55 o
 -13   6  14      911.63     1070.13    218.51 o
 -12   6  14    12114.36    12218.55    497.57 o
 -11   6  14     8884.96     9784.73    426.89 o
 -10   6  14       24.66      151.61    139.91 o
  -9   6  14    20001.07    20568.93    726.62 o
  -8   6  14    15353.99    16926.16    613.22 o
  -7   6  14       17.46      -92.02    117.14 o
  -6   6  14     2007.30     1938.20    163.83 o
  -5   6  14    19629.46    19630.80    716.49 o
  -4   6  14      893.25      785.70    134.32 o
  -3   6  14     4748.20     4585.06    316.66 o
  -2   6  14    42513.15    40488.97   2534.45 o
  -1   6  14      909.78      921.66    125.00 o
   0   6  14     1326.32     1284.65    145.64 o
   1   6  14    26213.25    25293.39   1679.25 o
   2   6  14     6350.33     5948.50    346.90 o
   3   6  14      256.65      323.83    388.05 o
   4   6  14    21052.39    20971.28    851.96 o
   5   6  14     1858.98     1886.83    243.55 o
   6   6  14      632.40      276.37    196.86 o
   7   6  14    16718.07    17407.75    743.71 o
   8   6  14     4981.03     4803.63    360.24 o
   9   6  14       27.24     -203.33    217.16 o
  10   6  14     6395.33     5822.19    415.25 o
  11   6  14    10723.46    11043.16    601.62 o
 -13   7  14     2238.56     2501.09    280.42 o
 -12   7  14     6407.15     6456.91    358.00 o
 -11   7  14    11206.07    12161.30    504.47 o
 -10   7  14      857.10      862.09    289.73 o
  -9   7  14     7899.42     8793.76    401.35 o
  -8   7  14     5621.17     5715.53    312.60 o
  -7   7  14     2603.06     2714.62    201.59 o
  -6   7  14    13732.05    14224.31    745.29 o
  -5   7  14    17787.57    19268.89    953.89 o
  -4   7  14     2191.12     2530.40    269.36 o
  -3   7  14    18706.62    19701.74    963.89 o
  -2   7  14     3290.06     2906.07    303.54 o
  -1   7  14    18131.68    17200.98    679.64 o
   0   7  14    18097.92    17842.59    724.33 o
   1   7  14     2584.79     2730.38    230.49 o
   2   7  14     2648.87     2787.46    239.25 o
   3   7  14     4100.89     4713.61    307.46 o
   4   7  14      442.74      462.88    183.06 o
   5   7  14     9860.12    11757.03   1088.25 o
   6   7  14     3872.30     3775.72    371.65 o
   7   7  14     3509.60     3739.09    313.88 o
   8   7  14    11214.96    12134.98    589.24 o
   9   7  14       92.80     -183.88    226.45 o
  10   7  14     8574.29     9396.60    542.15 o
 -12   8  14     7084.87     7777.76    412.38 o
 -11   8  14     3585.90     4027.54    283.67 o
 -10   8  14      627.16      544.17    180.73 o
  -9   8  14     4137.77     4515.37    401.93 o
  -8   8  14     4984.58     5370.13    421.51 o
  -7   8  14     1642.49     1440.07    270.55 o
  -6   8  14     4293.16     4285.89    307.88 o
  -5   8  14    18732.94    19099.44    964.20 o
  -4   8  14       29.08       30.39    301.00 o
  -3   8  14     5194.45     5508.92    824.72 o
  -2   8  14     4943.69     3923.75    828.51 o
  -1   8  14       93.40      108.54    155.77 o
   0   8  14     3102.92     3422.79    288.40 o
   1   8  14    20723.10    21037.49    823.97 o
   2   8  14     3829.09     3944.30    335.34 o
   3   8  14     1913.93     2305.20    239.49 o
   4   8  14    16265.24    17867.34    736.70 o
   5   8  14     3618.47     3455.74    289.14 o
   6   8  14      404.25      564.93    304.75 o
   7   8  14     1720.11     1659.66    255.81 o
   8   8  14     7182.68     7559.31    466.22 o
   9   8  14       34.19     -465.33    274.69 o
 -10   9  14       18.81       51.83    258.29 o
  -9   9  14     8657.82     9199.81    669.26 o
  -8   9  14    16515.39    17632.86    866.49 o
  -7   9  14      335.20      204.13    238.68 o
  -6   9  14     8731.41     8514.99    449.16 o
  -5   9  14     2703.58     2673.34    300.35 o
  -4   9  14     2420.03     2677.47    305.66 o
  -3   9  14    11318.09    10588.22    626.00 o
  -2   9  14     1825.98     1422.95    713.75 o
  -1   9  14     8509.07     8040.29    539.19 o
   0   9  14     4359.73     4371.78    297.22 o
   1   9  14      381.10      427.12    180.83 o
   2   9  14    14495.31    15516.29    655.13 o
   3   9  14     6270.12     6814.26    399.59 o
   4   9  14     5827.51     5997.01    607.13 o
   5   9  14    12338.94    13570.77    617.08 o
   6   9  14     3407.67     3914.33    357.10 o
   7   9  14     2058.53     2081.86    470.26 o
  -8  10  14     2048.06     2029.17    325.94 o
  -7  10  14     1190.06     1399.29    299.25 o
  -6  10  14     2132.59     2054.14    235.63 o
  -5  10  14     2039.58     2172.93    243.45 o
  -4  10  14     5117.48     5294.87    544.22 o
  -3  10  14     2344.45     2246.27    827.60 o
  -2  10  14     4365.38     3615.61   1029.69 o
  -1  10  14     2571.87     2182.64    304.76 o
   0  10  14     3416.09     3080.18    453.14 o
   1  10  14     3219.74     2786.70    295.68 o
   2  10  14     1362.64     1568.40    225.33 o
   3  10  14      455.11      464.70    215.18 o
   4  10  14     2545.74     2580.95    270.97 o
 -17   1  15       93.23      -70.45    193.05 o
 -16   1  15    26072.88    25243.89   1048.76 o
 -15   1  15     1559.95     1178.90    169.74 o
 -14   1  15     1866.40     2008.99    182.17 o
 -13   1  15    62457.05    60342.69   1875.49 o
 -12   1  15    13190.37    13896.90    507.43 o
 -11   1  15     5792.89     5962.19    248.06 o
 -10   1  15    38128.28    39624.66    889.99 o
  -9   1  15    35690.23    37402.10    842.10 o
  -8   1  15     7603.70     7647.03    239.97 o
  -7   1  15    21239.63    22932.30    528.13 o
  -6   1  15    78182.95    84578.90   1842.62 o
  -5   1  15     9747.46     9677.67    247.83 o
  -4   1  15     4721.41     4573.59    174.57 o
  -3   1  15    62157.02    61804.98   1666.76 o
  -2   1  15     1826.07     1714.12    102.71 o
  -1   1  15     2206.52     1972.69    107.55 o
   0   1  15    98007.91    99768.52   2494.30 o
   1   1  15     2254.37     2152.96    125.88 o
   2   1  15       25.23     -106.65     73.48 o
   3   1  15   102372.23   108219.85   2725.91 o
   4   1  15     4374.24     4056.04    248.41 o
   5   1  15     2771.86     2822.99    193.59 o
   6   1  15    37256.64    40506.92   1223.48 o
   7   1  15    15983.01    16430.74    510.96 o
   8   1  15     5972.25     6287.41    316.20 o
   9   1  15    22189.21    23971.84    753.05 o
  10   1  15     5776.30     5858.05    314.17 o
  11   1  15     2718.33     2680.00    234.22 o
  12   1  15     9034.40     9746.91    420.68 o
  13   1  15    24284.21    27656.63    867.01 o
 -16   2  15     1015.39      740.42    167.62 o
 -15   2  15      206.73      266.78    142.05 o
 -14   2  15      856.29      881.89    153.99 o
 -13   2  15       97.04       50.13    123.93 o
 -12   2  15     1952.85     2092.32    147.61 o
 -11   2  15      132.71       95.26     87.39 o
 -10   2  15     3825.91     3963.10    179.61 o
  -9   2  15     6796.99     7368.23    220.57 o
  -8   2  15      158.41      101.58     72.93 o
  -7   2  15     6359.20     6615.10    278.01 o
  -6   2  15      197.58      294.12     67.87 o
  -5   2  15    11556.78    12508.17    334.09 o
  -4   2  15     4792.67     5172.27    236.46 o
  -3   2  15     1088.85     1362.15    108.39 o
  -2   2  15      404.56      404.03     69.39 o
  -1   2  15     1021.29     1009.30    113.39 o
   0   2  15     1274.38     1233.74    100.32 o
   1   2  15     6625.90     6706.58    274.64 o
   2   2  15     3180.72     2937.53    174.39 o
   3   2  15     8767.10     8794.14    376.37 o
   4   2  15     2648.51     2603.46    259.93 o
   5   2  15      470.69      478.78    149.27 o
   6   2  15       27.81     -119.48    121.77 o
   7   2  15      104.96      -31.00    124.34 o
   8   2  15        4.42      449.58    214.98 o
   9   2  15      322.40      445.27    162.65 o
  10   2  15      530.73      335.69    169.22 o
  11   2  15       34.46       86.41    171.77 o
  12   2  15     2070.78     2537.32    267.88 o
  13   2  15     1472.73     1349.08    213.97 o
 -16   3  15    17854.41    16374.98    725.18 o
 -15   3  15      128.51       36.97    171.21 o
 -14   3  15      954.81     1115.41    189.31 o
 -13   3  15    38577.81    37861.21   1219.90 o
 -12   3  15    21136.68    21345.42    567.49 o
 -11   3  15     2391.82     2594.90    142.77 o
 -10   3  15    19507.16    21202.19    557.07 o
  -9   3  15    18795.94    27044.44    929.77 o
  -8   3  15     1444.83     1839.74    156.46 o
  -7   3  15    32826.13    35244.50    864.48 o
  -6   3  15    29464.53    29743.17    735.37 o
  -5   3  15     5718.26     5919.36    216.85 o
  -4   3  15    10386.47    10500.12    275.49 o
  -3   3  15    96826.66    95951.67   2172.18 o
  -2   3  15      727.60      578.22     78.32 o
  -1   3  15     2159.26     1882.87    113.78 o
   0   3  15    66538.86    65354.09   1658.24 o
   1   3  15     1848.19     1952.63    140.63 o
   2   3  15      289.44      237.40    143.08 o
   3   3  15    68661.14    69818.92   2411.54 o
   4   3  15     8712.63     8621.23    435.77 o
   5   3  15      371.55      210.32    118.55 o
   6   3  15    58496.54    60448.16   1578.67 o
   7   3  15     2803.70     2906.08    196.61 o
   8   3  15     4755.37     4872.32    269.75 o
   9   3  15     7445.42     7519.43    329.59 o
  10   3  15    21687.00    22118.50    837.13 o
  11   3  15      975.86      720.72    227.69 o
  12   3  15     6973.51     6932.02    421.37 o
  13   3  15    14371.38    16465.64    694.56 o
 -16   4  15        9.89       46.40    172.92 o
 -15   4  15     5362.42     4993.70    338.14 o
 -14   4  15      477.72      495.09    147.13 o
 -13   4  15     1234.02     1458.93    161.79 o
 -12   4  15    10486.70    10974.01    375.89 o
 -11   4  15       23.28      -96.16    102.36 o
 -10   4  15     5823.83     6116.79    252.30 o
  -9   4  15      825.28     1115.64    147.88 o
  -8   4  15        5.52      -94.46    109.70 o
  -7   4  15     6327.42     7493.66    444.87 o
  -6   4  15    19437.08    18679.33    776.23 o
  -5   4  15      505.38      428.34    122.85 o
  -4   4  15    16649.50    15835.04    827.94 o
  -3   4  15       50.15      -65.34    104.68 o
  -2   4  15     5399.69     5325.29    294.90 o
  -1   4  15     3556.38     3106.72    182.37 o
   0   4  15     1180.70     1220.73    163.49 o
   1   4  15    12205.88    11147.41    816.72 o
   2   4  15     5913.44     5529.62    414.30 o
   3   4  15      144.48       11.04    209.67 o
   4   4  15     5121.55     4977.06    334.16 o
   5   4  15     5548.76     5973.34    297.55 o
   6   4  15     7539.88     7187.16    348.07 o
   7   4  15     8475.03     8587.72    384.83 o
   8   4  15      284.90       13.60    154.92 o
   9   4  15    12229.70    12124.03    762.34 o
  10   4  15     2778.76     2358.19    234.58 o
  11   4  15      361.00      213.37    214.14 o
  12   4  15     1361.91     1620.70    297.04 o
 -15   5  15     6270.71     5885.27    310.64 o
 -14   5  15      313.50      308.71    143.44 o
 -13   5  15    13926.50    13154.11    493.59 o
 -12   5  15     1761.12     1899.86    154.25 o
 -11   5  15      816.97      667.44    119.37 o
 -10   5  15    20801.96    21972.21    734.68 o
  -9   5  15    20177.89    22643.21    795.10 o
  -8   5  15      413.51      261.92    132.88 o
  -7   5  15    13453.75    14222.89    498.73 o
  -6   5  15    20848.01    22768.94   1452.75 o
  -5   5  15     1969.48     1879.67    148.47 o
  -4   5  15     4626.05     4855.25    283.17 o
  -3   5  15     4178.66     4049.25    223.94 o
  -2   5  15     2822.51     2705.60    163.63 o
  -1   5  15      420.43      237.12    193.47 o
   0   5  15    77311.95    77932.33   3190.16 o
   1   5  15      513.58      427.76    233.53 o
   2   5  15       47.42       -9.53    104.43 o
   3   5  15    22839.04    23006.51    729.61 o
   4   5  15     1593.28     1380.98    140.92 o
   5   5  15      165.26      134.63    136.98 o
   6   5  15    14121.00    14328.56    511.71 o
   7   5  15    11143.16    10893.53    431.36 o
   8   5  15      351.39       12.99    150.13 o
   9   5  15    24761.01    24150.98    807.25 o
  10   5  15     5819.16     5221.62    522.57 o
  11   5  15      840.35      451.93    213.27 o
 -14   6  15     4561.75     4359.91    340.03 o
 -13   6  15     1748.98     1610.60    201.66 o
 -12   6  15     4488.02     4274.35    270.99 o
 -11   6  15       31.19       20.48    144.47 o
 -10   6  15     5996.00     6363.99    330.20 o
  -9   6  15    16662.88    17619.53    741.88 o
  -8   6  15      199.82      178.58    132.54 o
  -7   6  15     8374.44     8126.06    426.24 o
  -6   6  15     2069.07     1884.04    193.18 o
  -5   6  15     1790.25     1689.62    156.68 o
  -4   6  15    26307.41    28168.31    992.94 o
  -3   6  15     1000.27      912.11    125.95 o
  -2   6  15    12697.87    13085.15    375.08 o
  -1   6  15    10007.84    10096.74    361.64 o
   0   6  15      763.54      768.47    119.15 o
   1   6  15     6494.75     6597.46    516.43 o
   2   6  15     6206.98     6853.99    380.52 o
   3   6  15     1179.69     1082.29    195.31 o
   4   6  15    10909.82    11500.38    572.92 o
   5   6  15     2265.57     2109.29    268.47 o
   6   6  15     3052.30     2927.90    284.19 o
   7   6  15     7337.05     7371.57    457.24 o
   8   6  15       42.30        1.01    217.07 o
   9   6  15     4185.35     4374.74    365.40 o
  10   6  15     2995.58     2504.01    318.98 o
 -13   7  15     5863.91     5702.50    342.98 o
 -12   7  15     3437.38     3461.62    260.66 o
 -11   7  15      414.48      301.26    170.03 o
 -10   7  15     8855.30     8952.79    411.31 o
  -9   7  15     5967.56     5795.70    318.17 o
  -8   7  15      901.61      882.28    159.86 o
  -7   7  15     3685.91     3520.83    240.48 o
  -6   7  15     7012.59     7073.69    481.05 o
  -5   7  15     4474.95     4917.42    872.91 o
  -4   7  15    13634.40    13475.38    974.46 o
  -3   7  15    31548.08    30051.67   1418.14 o
  -2   7  15      336.79      168.34    167.01 o
  -1   7  15     6476.73     6139.31    344.64 o
   0   7  15    16581.12    17690.22    709.50 o
   1   7  15      274.86      147.80    163.21 o
   2   7  15      194.18      413.86    197.63 o
   3   7  15    20979.12    22258.92    867.92 o
   4   7  15     2532.09     2646.15    255.85 o
   5   7  15        6.38     -180.06    187.84 o
   6   7  15    11923.22    11955.28    570.25 o
   7   7  15     1505.47     1157.93    245.94 o
   8   7  15       87.41      -92.94    222.80 o
   9   7  15     3269.33     3222.91    331.57 o
 -12   8  15     9952.58    11116.18    497.64 o
 -11   8  15     1923.84     2319.48    232.70 o
 -10   8  15     5516.19     6012.75    340.72 o
  -9   8  15     3303.89     3180.84    241.29 o
  -8   8  15       78.24       18.04    220.91 o
  -7   8  15     9901.66    10488.16    605.07 o
  -6   8  15    20497.81    21232.34   1041.07 o
  -5   8  15     4698.51     5338.85    796.11 o
  -4   8  15     8298.76     8816.02    555.99 o
  -3   8  15     1736.42     1637.72    254.91 o
  -2   8  15      336.11      339.18    262.44 o
  -1   8  15    20368.55    19991.30    774.45 o
   0   8  15     2985.02     2564.86    235.96 o
   1   8  15    14390.83    14678.92    625.62 o
   2   8  15     7046.73     7730.82    417.29 o
   3   8  15     1033.52     1077.60    208.19 o
   4   8  15    12871.45    14585.18    638.80 o
   5   8  15     3756.57     4055.67    586.96 o
   6   8  15     4362.71     4982.20    370.92 o
   7   8  15     5538.13     5615.87    624.75 o
   8   8  15     1369.72      887.48    257.41 o
 -10   9  15     2890.84     3222.02    368.68 o
  -9   9  15     7176.41     7894.25    547.15 o
  -8   9  15     1068.46     1354.31    286.31 o
  -7   9  15     5007.23     5913.33    454.94 o
  -6   9  15     4559.87     4458.00    325.14 o
  -5   9  15      399.50      708.64    232.16 o
  -4   9  15      788.80      846.60    237.25 o
  -3   9  15     4689.86     4029.05    360.35 o
  -2   9  15     3027.11     3076.58    974.40 o
  -1   9  15      577.10      554.57    271.91 o
   0   9  15     4342.07     3951.05    311.74 o
   1   9  15     3871.76     3598.12    281.65 o
   2   9  15     2908.24     2897.30    265.50 o
   3   9  15     5969.07     6400.03    398.41 o
   4   9  15      327.12      583.92    209.81 o
   5   9  15     1324.11     1393.50    243.81 o
   6   9  15     6075.93     6028.73    486.54 o
  -7  10  15     7854.08     8547.37    565.86 o
  -6  10  15     5325.89     6464.15    406.45 o
  -5  10  15     1285.72     1447.53    242.92 o
  -4  10  15    14146.46    14112.99    781.85 o
  -3  10  15     3540.39     2692.23    799.48 o
  -2  10  15     6888.67     5996.95   1428.82 o
  -1  10  15     6516.76     4581.78    606.37 o
   0  10  15       45.83     -317.73    224.31 o
   1  10  15     4829.44     5092.48    977.42 o
   2  10  15     6084.11     6314.03    396.32 o
   3  10  15      291.68      127.71    198.48 o
 -17   0  16    32691.21    30056.19   1737.02 o
 -16   0  16       17.72     -124.21    255.29 o
 -15   0  16     1041.04     1159.92    288.84 o
 -14   0  16    34806.41    33093.14   1867.77 o
 -13   0  16    12707.64    12508.78    587.37 o
 -12   0  16    10601.05    11412.35    538.59 o
 -11   0  16    38077.07    38596.39   1499.65 o
 -10   0  16    20620.10    20506.82    844.95 o
  -9   0  16    14536.94    14643.57    512.64 o
  -8   0  16    67270.35    69964.02   2169.59 o
  -7   0  16    18182.79    19429.56    644.38 o
  -6   0  16     1882.44     1891.94    129.59 o
  -5   0  16    27462.58    27471.15    880.48 o
  -4   0  16   176729.34   179984.53   6766.72 o
  -3   0  16     3560.14     3440.27    220.37 o
  -2   0  16      427.58      462.07    106.38 o
  -1   0  16    61807.57    65294.89   2504.81 o
   0   0  16      389.26      387.14    104.39 o
   1   0  16      362.60      354.21    112.76 o
   2   0  16    85238.38    80767.21   2732.51 o
   3   0  16     4504.30     4035.05    457.73 o
   4   0  16      320.81      277.34    142.89 o
   5   0  16    67371.84    76559.61   2626.93 o
   6   0  16      940.40      977.58    215.62 o
   7   0  16      370.25      337.37    225.03 o
   8   0  16    21686.52    24467.96   1080.07 o
   9   0  16    17973.75    19102.29   1792.71 o
  10   0  16     4827.09     5271.04    414.50 o
  11   0  16    11310.07    11539.13    650.41 o
  12   0  16    18480.30    20719.35    972.37 o
  13   0  16     1716.69     2113.87    330.02 o
 -17   1  16      199.71      179.14    202.20 o
 -16   1  16      393.82      651.35    198.70 o
 -15   1  16      207.93       62.46    145.20 o
 -14   1  16        4.89       95.49    133.73 o
 -13   1  16     1712.17     1946.53    175.59 o
 -12   1  16        3.74       84.89    118.07 o
 -11   1  16     1726.48     1762.16    215.33 o
 -10   1  16     5292.11     5768.25    192.94 o
  -9   1  16     2029.63     2019.03    118.68 o
  -8   1  16      746.41      909.40    119.11 o
  -7   1  16    20927.43    22795.30    526.78 o
  -6   1  16       26.75        6.67     55.12 o
  -5   1  16     8947.55     9824.69    276.45 o
  -4   1  16     1894.84     2117.98    115.12 o
  -3   1  16     1678.90     1750.17    106.32 o
  -2   1  16     2246.87     2116.49    117.11 o
  -1   1  16       15.59       -8.80     66.29 o
   0   1  16       27.87      123.18     73.21 o
   1   1  16     6384.73     6617.34    254.66 o
   2   1  16     3267.46     3203.27    193.84 o
   3   1  16       19.23     -141.06    131.69 o
   4   1  16     2833.62     2594.02    261.40 o
   5   1  16     2054.69     1866.47    195.02 o
   6   1  16       36.12      -73.65    146.68 o
   7   1  16       76.56      -29.08    141.56 o
   8   1  16      459.11      383.94    155.02 o
   9   1  16      929.80      707.16    173.10 o
  10   1  16     2191.93     2123.16    209.49 o
  11   1  16      100.06      147.67    171.94 o
  12   1  16       10.48     -124.36    218.94 o
  13   1  16        1.01      129.54    190.78 o
 -16   2  16     1842.72     1521.87    186.59 o
 -15   2  16      308.58      271.01    146.40 o
 -14   2  16    34794.07    34625.70   1119.02 o
 -13   2  16     7067.28     6991.66    330.38 o
 -12   2  16     1046.65     1213.96    149.65 o
 -11   2  16    23780.71    24727.98    640.06 o
 -10   2  16    16664.73    17573.38    528.23 o
  -9   2  16     5323.37     5750.88    192.03 o
  -8   2  16    21644.80    22742.85    771.94 o
  -7   2  16    56091.07    59638.50   1431.91 o
  -6   2  16     6475.96     6509.16    210.96 o
  -5   2  16    31662.85    31586.38    778.87 o
  -4   2  16    48870.08    49378.70   1194.65 o
  -3   2  16     4296.38     4137.36    175.87 o
  -2   2  16     2713.28     2460.40    122.86 o
  -1   2  16    72650.41    73805.34   1859.88 o
   0   2  16        4.71      -79.80     73.82 o
   1   2  16     2330.98     2435.29    155.13 o
   2   2  16    95363.86   102198.16   2582.24 o
   3   2  16      144.59      178.50    109.12 o
   4   2  16     7054.88     7417.90    322.57 o
   5   2  16    40688.17    42058.20   1810.52 o
   6   2  16    12334.59    12482.39    588.71 o
   7   2  16     3218.83     2991.20    221.00 o
   8   2  16    53255.54    58475.12   1644.98 o
   9   2  16     9342.61     9773.41    409.03 o
  10   2  16     2444.57     2526.86    225.37 o
  11   2  16     9655.60     9989.31    425.31 o
  12   2  16    19093.72    22210.85    727.62 o
 -16   3  16     1219.01     1436.62    359.21 o
 -15   3  16     1265.01     1098.95    206.73 o
 -14   3  16     2025.43     2015.33    220.35 o
 -13   3  16     2073.63     1869.58    227.50 o
 -12   3  16      744.24      716.93    121.86 o
 -11   3  16     5124.34     4909.66    207.53 o
 -10   3  16     7631.26     8243.03    272.79 o
  -9   3  16      535.46      406.78     91.61 o
  -8   3  16     4734.56     4882.30    378.76 o
  -7   3  16     1775.20     1856.94    125.08 o
  -6   3  16       37.27     -100.73     67.07 o
  -5   3  16     4874.01     4901.05    170.67 o
  -4   3  16     3751.63     3819.95    253.79 o
  -3   3  16     1703.92     1535.88    100.65 o
  -2   3  16    15409.10    14566.37    484.73 o
  -1   3  16     2598.86     2751.87    142.71 o
   0   3  16     1073.48      957.36    100.16 o
   1   3  16     8770.87     8436.29    405.50 o
   2   3  16     7594.64     7604.56    455.35 o
   3   3  16     9918.28    10469.37    394.28 o
   4   3  16     1544.32     1488.11    170.26 o
   5   3  16       33.69     -229.59    114.80 o
   6   3  16    10146.46     9942.33    363.49 o
   7   3  16      367.35       92.17    133.85 o
   8   3  16      821.15      596.54    161.98 o
   9   3  16     1196.76      765.46    245.75 o
  10   3  16      238.45       49.88    277.21 o
  11   3  16     6294.72     6222.07    394.31 o
  12   3  16     1903.60     2007.87    271.85 o
 -15   4  16       15.71      131.43    167.69 o
 -14   4  16    21141.65    19700.68    688.14 o
 -13   4  16     4191.80     3895.33    236.09 o
 -12   4  16     2920.89     2919.39    179.73 o
 -11   4  16    26406.71    27031.12    781.93 o
 -10   4  16    21644.98    22643.02    665.17 o
  -9   4  16     6344.40     6972.99    269.85 o
  -8   4  16    18520.46    21453.05    836.90 o
  -7   4  16    29277.35    30679.95   1442.20 o
  -6   4  16      558.28      353.28    128.60 o
  -5   4  16     5604.90     5061.66    294.68 o
  -4   4  16    33012.30    31031.76   1548.09 o
  -3   4  16       98.54      -44.97    127.60 o
  -2   4  16     2600.24     2283.62    190.01 o
  -1   4  16    45124.85    47471.43   1656.93 o
   0   4  16        1.07      -38.27    133.24 o
   1   4  16      295.17      198.37    240.51 o
   2   4  16    48499.94    50381.34   2439.86 o
   3   4  16     5298.50     5474.28    453.45 o
   4   4  16       35.75     -147.39    117.03 o
   5   4  16    36207.27    38097.54   1308.77 o
   6   4  16     7621.52     7761.79    359.06 o
   7   4  16      588.89      365.29    157.21 o
   8   4  16    11735.51    11474.35    470.76 o
   9   4  16     7311.76     6895.46    364.47 o
  10   4  16     2108.44     2020.84    254.31 o
  11   4  16     6449.99     5899.46    386.91 o
  12   4  16     9282.52     9861.92    507.51 o
 -15   5  16     2179.82     2076.56    228.86 o
 -14   5  16       32.74       18.09    136.03 o
 -13   5  16     5042.36     5036.09    250.96 o
 -12   5  16     2650.85     2387.47    166.77 o
 -11   5  16     5241.92     5854.57    254.48 o
 -10   5  16    15667.13    16424.11    520.86 o
  -9   5  16      290.32      315.04    108.05 o
  -8   5  16    10348.44    10578.22    354.93 o
  -7   5  16     4208.87     4047.01    216.38 o
  -6   5  16     1617.62     1711.47    135.99 o
  -5   5  16     4053.12     4123.33    235.91 o
  -4   5  16      418.53      362.77    113.01 o
  -3   5  16     2656.22     2477.78    155.85 o
  -2   5  16    11149.08    11281.92    476.20 o
  -1   5  16     9988.18    10223.63    636.55 o
   0   5  16     9939.94    10282.74    649.12 o
   1   5  16     8393.58     8263.03    376.23 o
   2   5  16      199.19       73.06    161.06 o
   3   5  16    14410.17    14330.37    497.57 o
   4   5  16     1218.81     1172.47    143.32 o
   5   5  16     5808.61     5740.55    289.83 o
   6   5  16     1301.09      975.34    161.28 o
   7   5  16     3019.23     3058.53    220.96 o
   8   5  16     4640.27     4226.94    276.72 o
   9   5  16     7778.45     7640.84    375.75 o
  10   5  16      245.72     -197.58    174.78 o
  11   5  16     7717.31     8130.80    449.64 o
 -14   6  16    13055.54    12472.74    479.65 o
 -13   6  16     3062.33     3352.93    197.50 o
 -12   6  16       26.87       48.94    153.44 o
 -11   6  16    12812.41    13163.44    897.66 o
 -10   6  16    13760.92    14131.47    570.27 o
  -9   6  16       15.79      -22.72    136.33 o
  -8   6  16    14410.73    14404.14    545.59 o
  -7   6  16    12514.09    12463.16    613.10 o
  -6   6  16       15.22     -137.79    136.20 o
  -5   6  16      871.04      835.22    135.89 o
  -4   6  16    19872.26    20439.89    751.41 o
  -3   6  16       35.28      -19.68     81.85 o
  -2   6  16     2129.84     1835.98    116.03 o
  -1   6  16    21983.46    22510.63    697.88 o
   0   6  16     3028.45     2877.89    236.95 o
   1   6  16     1111.60      969.57    185.00 o
   2   6  16     7345.69     7655.14    413.99 o
   3   6  16     2978.10     2845.55    257.74 o
   4   6  16       76.06      -32.51    180.25 o
   5   6  16    20584.15    22038.32    883.03 o
   6   6  16      947.28      690.94    261.97 o
   7   6  16      234.21     -250.89    211.38 o
   8   6  16     8849.76     9486.90    535.42 o
   9   6  16    10294.20    10745.37    590.58 o
  10   6  16        5.04      -96.55    244.83 o
 -13   7  16    10958.66    11401.54    551.64 o
 -12   7  16      941.19     1095.23    193.84 o
 -11   7  16     4716.81     4817.79    300.09 o
 -10   7  16     6657.23     6601.19    383.63 o
  -9   7  16       13.89     -146.82    144.82 o
  -8   7  16     9296.70    10147.51    434.68 o
  -7   7  16     7129.70     6825.84    389.91 o
  -6   7  16     1409.59     1186.78    212.25 o
  -5   7  16    32459.69    32930.96   1534.92 o
  -4   7  16     4832.76     5136.08    685.11 o
  -3   7  16     4838.37     4162.20    351.41 o
  -2   7  16     8654.77     7565.14    596.72 o
  -1   7  16     1473.09     1259.15    247.88 o
   0   7  16     6321.03     6193.81    900.80 o
   1   7  16     9866.39     9247.39    353.11 o
   2   7  16     1049.00      933.06    198.19 o
   3   7  16    12042.40    14229.50    622.93 o
   4   7  16     7553.85     8379.60    616.25 o
   5   7  16     6421.32     6559.76    416.97 o
   6   7  16     7390.93     7907.55    601.83 o
   7   7  16       42.74     -194.81    213.21 o
   8   7  16     3688.87     3385.50    339.95 o
   9   7  16     6537.60     6767.42    464.61 o
 -11   8  16     5615.66     6162.58    356.78 o
 -10   8  16     5695.16     6306.70    352.41 o
  -9   8  16     1615.28     1709.29    291.12 o
  -8   8  16     2861.90     2807.27    328.23 o
  -7   8  16    10562.35    10168.91    583.96 o
  -6   8  16      307.12      319.93    249.91 o
  -5   8  16     6103.71     6402.68    474.17 o
  -4   8  16     5642.98     5578.53    450.35 o
  -3   8  16     1057.48      797.77    233.85 o
  -2   8  16     2741.69     2364.03    591.20 o
  -1   8  16    11525.61    10249.85    668.32 o
   0   8  16     1201.06      967.07    194.03 o
   1   8  16      855.29      898.99    202.04 o
   2   8  16    11492.80    12258.48   1014.24 o
   3   8  16     3043.52     3175.01    280.35 o
   4   8  16     1889.59     1717.19    321.75 o
   5   8  16     9596.98     9865.37    913.34 o
   6   8  16     5226.06     5105.61    369.75 o
   7   8  16       60.98     -146.24    224.03 o
  -9   9  16      630.61      520.51    268.44 o
  -8   9  16     4625.91     5071.69    434.15 o
  -7   9  16     3946.56     3595.25    666.63 o
  -6   9  16      598.21      608.96    197.14 o
  -5   9  16     9224.89     9534.12    600.74 o
  -4   9  16     2149.12     2060.65    291.08 o
  -3   9  16     6657.79     6799.57    638.69 o
  -2   9  16     9592.57     8174.41    892.80 o
  -1   9  16     1323.68      789.29    256.56 o
   0   9  16     9572.62     9029.68    593.47 o
   1   9  16     6665.30     6756.18    400.35 o
   2   9  16      371.65      120.36    194.26 o
   3   9  16     8046.63     9200.11    485.27 o
   4   9  16     3993.22     4205.21    325.81 o
   5   9  16     1792.71     1711.97    262.72 o
  -6  10  16     5650.08     6468.73    405.35 o
  -5  10  16      448.03      683.66    207.23 o
  -4  10  16     2767.69     3096.31    462.73 o
  -3  10  16     1152.33     1159.11    551.87 o
  -2  10  16     3202.20     2551.21    860.45 o
  -1  10  16     2210.06     1706.19    555.67 o
   0  10  16      922.89     1079.80    395.11 o
   1  10  16     1693.20     1690.89    302.88 o
   2  10  16     1811.84     2041.82    253.62 o
 -16   1  17      329.83      228.77    191.61 o
 -15   1  17    22375.27    23487.27    991.53 o
 -14   1  17      716.82      696.84    147.98 o
 -13   1  17     4634.02     4992.87    285.89 o
 -12   1  17    54052.95    54313.75   1695.86 o
 -11   1  17    19396.52    20273.86    596.57 o
 -10   1  17     5650.10     5497.71    211.57 o
  -9   1  17    26706.39    27276.20    630.40 o
  -8   1  17    59152.89    62158.62   1493.37 o
  -7   1  17    10245.36    10223.51    267.09 o
  -6   1  17    13735.21    13486.23    332.36 o
  -5   1  17    58825.59    60796.16   1465.50 o
  -4   1  17     4217.01     4301.26    179.89 o
  -3   1  17    10312.09    10043.38    319.34 o
  -2   1  17    57379.31    58087.50   1578.82 o
  -1   1  17      432.18      337.24     79.00 o
   0   1  17      147.45       23.16    107.31 o
   1   1  17    76649.63    73922.95   1873.14 o
   2   1  17     2967.61     2771.33    201.57 o
   3   1  17     1385.66     1263.75    134.25 o
   4   1  17    50573.49    65343.34   2833.45 o
   5   1  17     5377.78     5083.63    255.40 o
   6   1  17     2359.11     2442.45    203.89 o
   7   1  17    43512.12    47550.28   1360.19 o
   8   1  17     8496.65     8892.51    385.17 o
   9   1  17     1418.55     1259.87    200.67 o
  10   1  17    13561.81    15066.63    539.83 o
  11   1  17    12354.74    14325.35    528.61 o
  12   1  17     2726.99     2656.95    243.83 o
 -16   2  17     1056.40      778.90    171.88 o
 -15   2  17      166.52      223.36    147.09 o
 -14   2  17     3394.85     3522.97    228.00 o
 -13   2  17     1034.75     1251.92    158.44 o
 -12   2  17       35.78       72.34    119.87 o
 -11   2  17     8110.71     8687.14    281.20 o
 -10   2  17       86.53      -56.80     84.70 o
  -9   2  17    10728.42    11491.76    334.25 o
  -8   2  17      278.10      224.78     79.21 o
  -7   2  17      507.95      458.99     82.00 o
  -6   2  17       79.58      -26.70     56.27 o
  -5   2  17      841.09      832.83     75.72 o
  -4   2  17     1449.02     1362.64     89.02 o
  -3   2  17     3135.63     2939.38    152.03 o
  -2   2  17     9653.94    10356.36    320.91 o
  -1   2  17     4503.04     4624.30    192.53 o
   0   2  17     3748.05     3725.53    177.78 o
   1   2  17     3656.06     3812.02    384.96 o
   2   2  17      341.18      309.37    143.52 o
   3   2  17      174.72      259.98    117.46 o
   4   2  17     1346.82     1524.52    238.55 o
   5   2  17      957.24      784.80    141.27 o
   6   2  17      323.71      309.58    145.37 o
   7   2  17      451.98      189.22    138.93 o
   8   2  17      523.54      461.96    165.03 o
   9   2  17       11.04     1141.57    437.22 o
  10   2  17     1655.27     1689.37    211.00 o
  11   2  17      911.38      839.88    199.12 o
  12   2  17       16.81      -64.39    184.91 o
 -16   3  17       21.50      -97.66    182.06 o
 -15   3  17    24243.77    23380.09    966.89 o
 -14   3  17     4197.61     4212.87    305.33 o
 -13   3  17     1248.00     1216.41    186.34 o
 -12   3  17    11654.72    11567.92    389.03 o
 -11   3  17     9291.13    10637.65    439.37 o
 -10   3  17     1498.70     1693.38    123.07 o
  -9   3  17    35108.01    38146.38   1061.43 o
  -8   3  17    11989.74    13353.33    564.75 o
  -7   3  17     4197.72     3940.55    189.87 o
  -6   3  17    16427.82    16925.70    501.24 o
  -5   3  17    89884.32    91652.45   2435.99 o
  -4   3  17     6693.71     6779.67    215.77 o
  -3   3  17     5645.17     5238.35    201.44 o
  -2   3  17    57015.29    58141.08   1866.27 o
  -1   3  17      367.61      305.93     85.60 o
   0   3  17      335.89      422.28     92.61 o
   1   3  17    40544.88    39577.64   1041.21 o
   2   3  17      872.77      566.61    112.33 o
   3   3  17      620.23      536.80    127.99 o
   4   3  17    69160.28    71710.53   1854.47 o
   5   3  17     2230.19     2141.28    169.58 o
   6   3  17     6810.38     6539.28    326.44 o
   7   3  17    13696.44    14026.60    466.06 o
   8   3  17    17373.44    17899.66    642.04 o
   9   3  17      506.85      169.26    210.04 o
  10   3  17    18661.48    18052.07    723.82 o
  11   3  17     8315.83     8862.25    476.18 o
  12   3  17     1038.30     1170.50    294.87 o
 -15   4  17     2216.89     1739.64    218.16 o
 -14   4  17     6548.33     7074.43    396.37 o
 -13   4  17     1332.56     1203.34    143.92 o
 -12   4  17     1434.26     1600.02    145.04 o
 -11   4  17     8509.71     8773.57    324.35 o
 -10   4  17     1291.08     1266.73    131.52 o
  -9   4  17     3134.77     3267.43    178.72 o
  -8   4  17     6414.37     6405.25    289.33 o
  -7   4  17       13.86     -105.97     98.79 o
  -6   4  17     7643.97     7106.13    374.31 o
  -5   4  17    14683.92    14093.10    613.01 o
  -4   4  17      174.83      331.49     96.28 o
  -3   4  17      317.04      149.11    133.50 o
  -2   4  17      160.62      148.29    131.84 o
  -1   4  17    11346.76    10865.59    476.91 o
   0   4  17     8970.39     9063.61    519.86 o
   1   4  17     2143.65     2003.93    367.45 o
   2   4  17     3419.38     3515.10    271.75 o
   3   4  17     7153.71     7565.24    488.82 o
   4   4  17     3397.06     3333.00    223.21 o
   5   4  17     5163.50     4902.86    273.70 o
   6   4  17      213.06     -112.46    146.13 o
   7   4  17      347.16      164.85    158.84 o
   8   4  17     5009.08     4310.53    278.12 o
   9   4  17        1.90     -329.79    164.89 o
  10   4  17     2366.21     2214.10    264.17 o
  11   4  17      203.10      -59.71    273.03 o
 -14   5  17      418.84      337.42    146.42 o
 -13   5  17      146.54       -4.19    119.84 o
 -12   5  17    21140.22    21344.64    642.38 o
 -11   5  17     7046.06     7671.35    300.18 o
 -10   5  17     1881.63     1979.33    148.19 o
  -9   5  17    26428.20    26743.71    772.10 o
  -8   5  17    30642.94    32411.86   1045.85 o
  -7   5  17     1193.04     1160.81    163.31 o
  -6   5  17     7482.45     7831.00    317.45 o
  -5   5  17     6583.86     7007.08    269.46 o
  -4   5  17       27.95       -3.19     85.85 o
  -3   5  17     4145.54     3781.79    170.15 o
  -2   5  17    50973.10    50639.07   1484.91 o
  -1   5  17      979.47      803.98    144.08 o
   0   5  17       40.16      -47.80    103.15 o
   1   5  17    23725.31    23576.13    743.77 o
   2   5  17     1152.54      747.46    128.94 o
   3   5  17      781.30      749.86    134.19 o
   4   5  17    19098.11    19736.56    656.37 o
   5   5  17     4038.84     3718.75    235.91 o
   6   5  17      867.63      633.83    158.93 o
   7   5  17    26039.55    28064.04    907.85 o
   8   5  17     4785.61     3903.87    261.05 o
   9   5  17     2052.75     1829.95    218.56 o
  10   5  17     5258.36     5333.08    364.23 o
 -14   6  17     4984.38     4549.36    259.98 o
 -13   6  17     1178.48      903.44    186.65 o
 -12   6  17     1359.45     1411.22    142.37 o
 -11   6  17    11586.12    12954.36    663.63 o
 -10   6  17       39.27      175.62    150.03 o
  -9   6  17     9954.58     9664.71    415.27 o
  -8   6  17     4916.41     4728.42    272.68 o
  -7   6  17      130.45      -66.17    149.71 o
  -6   6  17     8885.62     9303.56    355.29 o
  -5   6  17     2186.08     2142.78    136.55 o
  -4   6  17    13465.87    14146.68    455.20 o
  -3   6  17    19701.85    20657.71    631.61 o
  -2   6  17     2465.66     2347.47    189.41 o
  -1   6  17    10359.36    10000.85    371.00 o
   0   6  17    15141.47    14892.04    501.35 o
   1   6  17     1922.40     1948.97    225.20 o
   2   6  17     3221.46     3480.27    276.01 o
   3   6  17     2078.54     2463.54    552.75 o
   4   6  17      280.09        7.79    189.39 o
   5   6  17     9885.40    10096.84    589.49 o
   6   6  17     2182.54     2038.76    274.06 o
   7   6  17     3832.93     3652.43    393.88 o
   8   6  17     3425.59     3200.25    333.83 o
   9   6  17       18.05      265.65    289.20 o
 -12   7  17    10012.86    10160.48    458.83 o
 -11   7  17     2885.94     2996.15    242.04 o
 -10   7  17      273.36       97.43    159.80 o
  -9   7  17     5529.74     5155.80    305.36 o
  -8   7  17     5531.48     5420.57    308.72 o
  -7   7  17     1045.26      870.43    181.68 o
  -6   7  17    12115.10    12742.94    513.48 o
  -5   7  17    30457.01    31503.94   1477.55 o
  -4   7  17       19.55      198.28    360.10 o
  -3   7  17     3525.14     3356.78    324.50 o
  -2   7  17     4030.54     3568.42    337.76 o
  -1   7  17      246.61       66.59    170.21 o
   0   7  17     1753.91     2505.32    343.00 o
   1   7  17    18764.48    19865.32    646.41 o
   2   7  17     1747.29     1759.54    235.27 o
   3   7  17       24.11      359.55    192.61 o
   4   7  17    13604.07    14786.27    657.00 o
   5   7  17     2566.48     2254.09    271.91 o
   6   7  17      445.49      184.48    226.32 o
   7   7  17     5079.86     5787.78    399.36 o
   8   7  17     4044.35     4062.62    361.53 o
 -11   8  17     7188.73     7769.47    405.22 o
 -10   8  17      329.88      204.30    172.57 o
  -9   8  17     4401.54     4577.21    291.17 o
  -8   8  17     9822.23    10425.16    600.44 o
  -7   8  17     1229.72     1491.46    267.29 o
  -6   8  17    11008.84    10575.34    629.20 o
  -5   8  17     4262.10     4669.31    409.66 o
  -4   8  17      263.98      201.59    231.82 o
  -3   8  17    15406.64    14443.30    788.56 o
  -2   8  17     1807.37     1273.50    297.47 o
  -1   8  17     8262.02     7897.89    544.86 o
   0   8  17     9137.15     8918.23    454.49 o
   1   8  17        1.48     -107.68    179.32 o
   2   8  17    14620.65    15366.69    812.62 o
   3   8  17     6655.71     7449.63    437.50 o
   4   8  17     1706.71     1787.73    254.83 o
   5   8  17     6540.42     7144.37    594.45 o
   6   8  17     2314.06     2281.67    451.59 o
   7   8  17     3477.11     3419.58    336.07 o
  -9   9  17     2719.05     3269.38    365.71 o
  -8   9  17     4041.87     4273.59    406.17 o
  -7   9  17      655.48      888.72    270.82 o
  -6   9  17     1937.41     2447.19    385.23 o
  -5   9  17     3365.64     3417.45    419.27 o
  -4   9  17     1182.86     1167.75    264.72 o
  -3   9  17     1608.77     1351.07    273.69 o
  -2   9  17     8150.85     4858.59    634.54 o
  -1   9  17     4588.84     4131.68    806.49 o
   0   9  17     1621.22     1740.79    299.04 o
   1   9  17     2883.41     2692.22    264.70 o
   2   9  17      577.11      564.27    244.68 o
   3   9  17     2497.55     2002.83    288.41 o
   4   9  17     6853.47     7071.55    438.24 o
   5   9  17     2244.87     2898.73    429.38 o
  -5  10  17     4307.67     4217.37    390.98 o
  -4  10  17     3089.33     2857.03    341.47 o
  -3  10  17    10722.30    10755.62   1585.80 o
  -2  10  17      116.60     -365.18    226.68 o
  -1  10  17     4391.75     3946.88    930.30 o
   0  10  17     8096.03     7532.03    556.97 o
   1  10  17        4.49      -38.65    240.96 o
 -16   0  18    28050.52    26902.56   1574.87 o
 -15   0  18     1503.99      938.97    286.36 o
 -14   0  18      865.33      785.55    269.81 o
 -13   0  18    42452.64    42702.46   1665.12 o
 -12   0  18     9701.21     9921.27    496.91 o
 -11   0  18     5469.06     5206.92    344.56 o
 -10   0  18    51844.28    53850.81   2054.49 o
  -9   0  18    10548.39     9577.61    702.06 o
  -8   0  18     5240.76     5380.32    252.92 o
  -7   0  18    30007.90    30328.18    977.07 o
  -6   0  18    99505.14   106824.88   3285.71 o
  -5   0  18     6755.70     6572.64    332.30 o
  -4   0  18    11447.29    11804.44    517.48 o
  -3   0  18    74928.95    74012.02   2825.72 o
  -2   0  18     3260.79     3018.37    222.06 o
  -1   0  18      407.68      124.98    118.65 o
   0   0  18    39704.06    39213.53   1551.86 o
   1   0  18       54.35      169.65    122.28 o
   2   0  18      302.16       86.48    134.39 o
   3   0  18    88129.83    85814.35   2897.14 o
   4   0  18     1073.55      753.39    204.69 o
   5   0  18      929.88      965.22    227.09 o
   6   0  18    24506.14    24116.85   1764.47 o
   7   0  18    18934.88    19918.45    917.44 o
   8   0  18     6452.70     6353.39    461.63 o
   9   0  18     6979.76     8040.20    529.34 o
  10   0  18    10462.15    11765.80   1374.25 o
  11   0  18     2207.94     2487.22    474.24 o
  12   0  18    12568.71    13384.15    722.48 o
 -16   1  18      223.70      282.91    194.50 o
 -15   1  18     2373.40     2342.50    205.20 o
 -14   1  18      153.66      -17.12    134.30 o
 -13   1  18      123.96      183.01    129.72 o
 -12   1  18       90.49      106.04    124.53 o
 -11   1  18       41.44      157.05    118.20 o
 -10   1  18      293.22      551.06    105.32 o
  -9   1  18     1004.24      967.31     90.56 o
  -8   1  18      580.97      789.99    121.94 o
  -7   1  18       32.87       55.61     62.46 o
  -6   1  18     6579.64     6986.67    204.93 o
  -5   1  18     1037.56      968.95     83.17 o
  -4   1  18     3420.89     3941.21    176.95 o
  -3   1  18     4425.85     4555.81    192.77 o
  -2   1  18      913.16      824.22     94.56 o
  -1   1  18     2121.36     2000.01    123.92 o
   0   1  18     4186.78     4432.61    202.14 o
   1   1  18       26.88      -52.14    123.58 o
   2   1  18     4065.02     3826.87    292.27 o
   3   1  18        4.30     -243.30    121.65 o
   4   1  18       20.31     -223.69    111.84 o
   5   1  18      120.39     -176.46    119.35 o
   6   1  18     6627.96     6607.00    428.55 o
   7   1  18     3829.00     4014.59    249.81 o
   8   1  18     2701.69     3041.87    233.86 o
   9   1  18      493.38      429.22    171.93 o
  10   1  18     1161.73     1082.20    197.10 o
  11   1  18      512.30      596.53    193.49 o
  12   1  18      396.12      362.03    192.85 o
 -16   2  18    22585.75    22035.97    766.65 o
 -15   2  18      519.16      462.32    155.47 o
 -14   2  18      441.87      337.85    145.17 o
 -13   2  18    22877.61    23638.77    798.43 o
 -12   2  18     1033.66      934.08    146.15 o
 -11   2  18     3323.64     3311.76    180.17 o
 -10   2  18    21003.15    24249.00    741.74 o
  -9   2  18    37202.41    39864.89   1099.72 o
  -8   2  18     6886.61     7100.03    236.85 o
  -7   2  18    16454.17    16989.62    450.64 o
  -6   2  18    17814.35    18190.00    476.40 o
  -5   2  18     8001.01     7850.13    240.04 o
  -4   2  18    12675.33    11939.16    371.29 o
  -3   2  18    83057.20    82816.96   2226.32 o
  -2   2  18      620.51      456.05     85.49 o
  -1   2  18      465.61      347.93    103.99 o
   0   2  18    63115.52    61836.67   1579.29 o
   1   2  18     1003.54      927.27    114.37 o
   2   2  18     1577.36     1449.06    134.69 o
   3   2  18    48489.48    53091.54   1924.87 o
   4   2  18     6495.19     6261.81    307.59 o
   5   2  18     1045.80      831.32    159.18 o
   6   2  18    41779.83    43560.32   1320.12 o
   7   2  18     8000.21     8079.52    430.99 o
   8   2  18     3223.61     2938.90    232.57 o
   9   2  18    24058.70    25717.15    806.22 o
  10   2  18     8314.67     8663.08    397.99 o
  11   2  18     1488.08     1743.73    220.80 o
 -15   3  18      246.52      332.23    178.50 o
 -14   3  18      771.09      744.77    188.38 o
 -13   3  18      209.64      181.94    159.00 o
 -12   3  18     7249.38     7749.88    301.11 o
 -11   3  18     3633.04     3336.76    184.24 o
 -10   3  18      651.49      960.35    149.56 o
  -9   3  18     4268.21     4734.91    201.14 o
  -8   3  18        4.87     -185.14     92.57 o
  -7   3  18     4529.67     4468.06    206.37 o
  -6   3  18     4886.26     4810.70    216.95 o
  -5   3  18     2330.14     2420.35    161.94 o
  -4   3  18     9207.54     9070.39    269.73 o
  -3   3  18    10412.50    10696.09    325.64 o
  -2   3  18       68.40       54.15     79.59 o
  -1   3  18     3658.04     3737.82    180.87 o
   0   3  18     1186.85     1253.80    116.96 o
   1   3  18     6768.76     6536.19    258.30 o
   2   3  18     1815.81     1584.34    138.43 o
   3   3  18      721.30      631.09    128.53 o
   4   3  18    11300.05    12040.79    405.19 o
   5   3  18      749.88      665.32    191.29 o
   6   3  18      317.65       18.35    136.55 o
   7   3  18     2014.05     1720.37    203.03 o
   8   3  18       28.95     -116.04    190.11 o
   9   3  18     3985.15     3775.54    307.13 o
  10   3  18      623.56      789.63    235.09 o
  11   3  18       23.47      -41.95    221.65 o
 -15   4  18      721.23      785.81    189.16 o
 -14   4  18       57.76       72.32    159.61 o
 -13   4  18    31234.30    30458.38    878.19 o
 -12   4  18     7052.31     6523.08    278.64 o
 -11   4  18     3039.04     2770.72    173.42 o
 -10   4  18    20939.18    21755.08    695.61 o
  -9   4  18    21791.70    22536.63    663.71 o
  -8   4  18      725.13      591.74    121.79 o
  -7   4  18    16692.24    16909.94    582.31 o
  -6   4  18    34539.79    35477.21   1130.41 o
  -5   4  18      603.52      403.76    105.80 o
  -4   4  18    12954.82    12021.02    403.24 o
  -3   4  18    47618.20    45672.38   1328.24 o
  -2   4  18     1719.29     1741.02    142.52 o
  -1   4  18       95.44      127.39    145.33 o
   0   4  18    42894.77    41026.73   1467.61 o
   1   4  18     1578.64     1555.64    205.21 o
   2   4  18        6.18     -154.41    119.51 o
   3   4  18    24906.28    26041.34    831.23 o
   4   4  18     5564.09     5522.89    290.00 o
   5   4  18      273.47       34.97    143.65 o
   6   4  18    15917.07    16819.04    603.07 o
   7   4  18     3778.10     3300.92    244.32 o
   8   4  18      973.31      428.96    180.47 o
   9   4  18    17144.30    17553.52    705.49 o
  10   4  18     8749.44     8392.39    461.80 o
  11   4  18      443.17      106.23    222.60 o
 -14   5  18     2132.53     2057.35    188.62 o
 -13   5  18     1653.19     1627.33    155.99 o
 -12   5  18    10150.57    11060.42    507.97 o
 -11   5  18      261.56      139.41    120.08 o
 -10   5  18     3000.49     3308.23    214.23 o
  -9   5  18     9502.21     9522.60    338.99 o
  -8   5  18      525.25      435.44    122.90 o
  -7   5  18     3879.46     3702.35    217.05 o
  -6   5  18     7974.49     7798.01    320.37 o
  -5   5  18       44.68      -39.32     91.35 o
  -4   5  18     8975.27     9036.10    325.21 o
  -3   5  18     2460.94     2506.61    152.95 o
  -2   5  18     5129.03     4909.54    274.57 o
  -1   5  18    20913.13    20224.99    646.20 o
   0   5  18       67.64      -34.84    111.10 o
   1   5  18     7358.83     7621.21    461.07 o
   2   5  18      902.11      904.12    137.78 o
   3   5  18      600.06      148.77    130.93 o
   4   5  18     3957.89     3768.84    233.97 o
   5   5  18     3401.44     3542.41    240.31 o
   6   5  18     3094.41     2834.61    220.32 o
   7   5  18     7993.28     8470.11    395.11 o
   8   5  18      637.37      468.46    175.11 o
   9   5  18     4487.82     4172.30    281.41 o
  10   5  18     1999.74     1599.03    250.50 o
 -13   6  18     5882.83     5432.69    253.21 o
 -12   6  18     3621.84     3568.01    201.95 o
 -11   6  18      175.26      232.95    115.75 o
 -10   6  18    14115.31    14965.34    476.16 o
  -9   6  18     8874.28     9376.56    335.72 o
  -8   6  18     1346.06     1248.49    195.98 o
  -7   6  18     5257.74     5405.17    333.90 o
  -6   6  18    27311.95    28421.26    919.43 o
  -5   6  18     1908.42     1814.62    132.92 o
  -4   6  18     5188.96     4884.19    261.91 o
  -3   6  18    11337.86    12309.38    410.79 o
  -2   6  18     2826.29     2643.37    144.75 o
  -1   6  18     5780.53     5436.67    222.64 o
   0   6  18    33918.49    33831.91   1027.28 o
   1   6  18      285.27      133.04    126.74 o
   2   6  18      304.73       60.60    180.90 o
   3   6  18    12296.59    14150.16    720.64 o
   4   6  18     1734.77     1644.84    246.99 o
   5   6  18      212.47      -24.23    211.41 o
   6   6  18    15438.00    18069.85   1011.55 o
   7   6  18     6643.76     6470.26    443.33 o
   8   6  18       76.19     -232.17    238.89 o
   9   6  18     3906.42     3300.87    357.66 o
 -12   7  18     5036.50     5725.25    532.12 o
 -11   7  18      937.89     1009.87    186.89 o
 -10   7  18     5484.00     5395.69    317.97 o
  -9   7  18     8852.28     8172.27    391.55 o
  -8   7  18      111.80       49.16    164.44 o
  -7   7  18     7837.57     8789.09    510.04 o
  -6   7  18    10939.55    10943.50    464.51 o
  -5   7  18     1807.41     1956.73    176.89 o
  -4   7  18    19298.81    18177.67    934.04 o
  -3   7  18      451.81      202.54    211.93 o
  -2   7  18     8447.93     8126.43    581.69 o
  -1   7  18     8427.12     8529.96    629.43 o
   0   7  18      540.20      618.05    185.68 o
   1   7  18     7496.21     8749.24   1075.64 o
   2   7  18     9240.41     9931.06    502.65 o
   3   7  18     2396.58     2274.36    262.82 o
   4   7  18    13423.00    14109.24    728.19 o
   5   7  18     1823.99     1906.58    273.75 o
   6   7  18     4670.12     4366.39    354.89 o
   7   7  18     7221.29     7040.33    468.35 o
   8   7  18      103.11      -62.54    243.69 o
 -10   8  18     1741.42     1824.47    215.29 o
  -9   8  18     6898.07     6641.78    350.30 o
  -8   8  18       23.73      138.21    232.58 o
  -7   8  18     6499.90     7034.73    676.49 o
  -6   8  18     8268.14     8813.20    568.16 o
  -5   8  18      932.08     1022.71    295.91 o
  -4   8  18     2578.58     2161.32    293.94 o
  -3   8  18     9910.48     9727.27    607.84 o
  -2   8  18      229.07       -8.75    223.12 o
  -1   8  18     2147.91     1853.85    335.45 o
   0   8  18     9450.29     9811.28   1371.36 o
   1   8  18     2909.56     2782.80    269.74 o
   2   8  18      607.10      497.01    211.90 o
   3   8  18     5669.99     6020.31    400.56 o
   4   8  18     2146.03     2483.56    350.01 o
   5   8  18      245.34      -73.80    225.72 o
   6   8  18     8284.93     8608.60    507.45 o
  -8   9  18        1.53     -160.26    236.60 o
  -7   9  18     5299.33     5916.87    459.02 o
  -6   9  18     2647.98     3012.49    331.30 o
  -5   9  18     3184.75     3120.81    340.45 o
  -4   9  18     9530.89     9624.09    619.60 o
  -3   9  18     2436.12     2306.99    318.11 o
  -2   9  18     4612.03     3850.55   1023.41 o
  -1   9  18     9508.69     8939.62   1169.14 o
   0   9  18      154.40      -94.06    236.21 o
   1   9  18     7430.63     7334.28    554.16 o
   2   9  18     7907.11     8084.10    460.82 o
   3   9  18      185.41      -81.33    209.79 o
   4   9  18    10199.45    11340.75    568.36 o
  -3  10  18     1352.65      986.33    276.26 o
  -2  10  18     1169.51      798.30    466.13 o
  -1  10  18     1614.56     1348.77    353.52 o
 -16   1  19      209.49      174.00    192.05 o
 -15   1  19      580.11      463.18    154.76 o
 -14   1  19    39685.27    39803.27   1278.33 o
 -13   1  19     5598.99     6017.53    310.66 o
 -12   1  19     1410.77     1822.69    313.25 o
 -11   1  19    12091.57    11548.25    772.94 o
 -10   1  19    11570.93    12510.94    449.57 o
  -9   1  19     7181.56     6903.17    237.20 o
  -8   1  19    23096.67    23402.44    600.51 o
  -7   1  19    21268.09    21636.59    557.67 o
  -6   1  19     3736.79     3516.23    141.65 o
  -5   1  19    16667.68    16288.42    431.09 o
  -4   1  19    63307.73    64248.83   1741.15 o
  -3   1  19     3684.09     3380.14    178.98 o
  -2   1  19     4090.71     3873.61    193.12 o
  -1   1  19    83409.35    86735.19   2196.82 o
   0   1  19       65.67       88.87     91.23 o
   1   1  19      270.81      474.08    266.85 o
   2   1  19    36763.56    44211.84   2987.87 o
   3   1  19     2556.57     2289.53    199.86 o
   4   1  19     1502.24     1299.70    150.22 o
   5   1  19    35110.10    34773.13   1023.05 o
   6   1  19     3242.88     3081.41    225.70 o
   7   1  19     2686.26     2795.99    220.88 o
   8   1  19    15070.38    15631.23    550.29 o
   9   1  19     9577.02    10177.18    426.12 o
  10   1  19     1264.32     1226.00    206.72 o
  11   1  19     9007.20     9838.40    552.44 o
 -16   2  19      458.84      469.53    197.25 o
 -15   2  19       99.94       97.80    147.94 o
 -14   2  19      595.35      560.00    153.47 o
 -13   2  19     2272.24     2169.49    189.08 o
 -12   2  19      506.80      545.28    139.66 o
 -11   2  19       32.29       64.50    120.41 o
 -10   2  19      962.57     1568.55    239.93 o
  -9   2  19      105.67        7.27    108.91 o
  -8   2  19      885.53      786.28    112.24 o
  -7   2  19      255.92      107.71     80.41 o
  -6   2  19      410.41      287.22     83.02 o
  -5   2  19     1499.61     1481.11     98.13 o
  -4   2  19    10040.44     9796.02    365.20 o
  -3   2  19      185.55      189.15     86.58 o
  -2   2  19     3425.31     3384.95    165.87 o
  -1   2  19      122.54      240.22     90.06 o
   0   2  19     1458.30     1360.73    121.72 o
   1   2  19     1205.57     1787.81    243.56 o
   2   2  19     1220.69     1377.38    223.91 o
   3   2  19     1510.86     1770.16    218.59 o
   4   2  19      175.97       80.78    124.43 o
   5   2  19       34.65     -250.66    125.33 o
   6   2  19      120.60     -199.56    243.53 o
   7   2  19      391.66      293.70    182.38 o
   8   2  19      340.77      -11.46    165.00 o
   9   2  19     2373.59     2382.85    225.27 o
  10   2  19       21.38      775.82    426.37 o
  11   2  19      346.51      456.42    192.61 o
 -15   3  19       56.92      209.76    178.38 o
 -14   3  19    27998.98    26472.18   1076.31 o
 -13   3  19     3847.38     3608.63    331.85 o
 -12   3  19      522.73      571.86    167.69 o
 -11   3  19    15455.20    17004.17    526.75 o
 -10   3  19     4886.92     5778.88    459.28 o
  -9   3  19     5227.89     5179.06    263.75 o
  -8   3  19    27788.83    27412.31    899.66 o
  -7   3  19    45261.60    46140.18   1259.74 o
  -6   3  19     5037.61     4736.18    212.38 o
  -5   3  19     3156.46     2762.18    175.00 o
  -4   3  19    46616.53    45262.95   1243.34 o
  -3   3  19     2603.90     2805.91    389.97 o
  -2   3  19     6683.96     6509.39    291.84 o
  -1   3  19    22977.36    22676.75    623.07 o
   0   3  19      168.18       79.63     98.84 o
   1   3  19      137.75      128.36    105.14 o
   2   3  19    55156.17    57395.64   1496.60 o
   3   3  19      612.10      410.58    149.52 o
   4   3  19     3694.68     3434.07    207.24 o
   5   3  19    21474.88    22282.42    812.59 o
   6   3  19     9181.12     9149.10    409.17 o
   7   3  19     1267.06     1136.97    258.36 o
   8   3  19    18925.82    19688.45    764.73 o
   9   3  19    10175.93    10750.40    520.11 o
  10   3  19      983.61      803.51    238.34 o
  11   3  19    14360.99    16103.42    682.06 o
 -15   4  19     2066.51     2029.11    267.96 o
 -14   4  19     1489.15     1481.86    202.10 o
 -13   4  19     2869.35     3197.88    377.13 o
 -12   4  19     1321.17     1110.21    139.74 o
 -11   4  19     1724.47     1779.95    150.89 o
 -10   4  19     9714.98     9288.42    336.58 o
  -9   4  19     1003.91      842.27    138.46 o
  -8   4  19     6645.40     6527.89    395.34 o
  -7   4  19    10765.65    10723.24    405.87 o
  -6   4  19       35.69      124.89    105.38 o
  -5   4  19     1172.63     1068.43    127.57 o
  -4   4  19      315.05      322.28    100.65 o
  -3   4  19     7309.96     7098.37    252.69 o
  -2   4  19     7683.26     7103.44    297.44 o
  -1   4  19     2577.06     2401.91    169.51 o
   0   4  19     3771.00     3511.23    210.99 o
   1   4  19     6335.50     5809.53    287.60 o
   2   4  19      291.79      114.21    130.53 o
   3   4  19     3860.80     3932.97    241.66 o
   4   4  19     1909.48     2357.65    196.31 o
   5   4  19     1075.56     1021.59    170.89 o
   6   4  19     4788.75     4890.16    295.81 o
   7   4  19       26.64     -303.96    158.11 o
   8   4  19      110.61     -168.50    169.68 o
   9   4  19      506.83      291.42    214.07 o
  10   4  19        4.73      -16.07    216.07 o
 -14   5  19     8606.22     8721.67    444.60 o
 -13   5  19     2536.18     2484.22    177.59 o
 -12   5  19      635.10      658.69    131.68 o
 -11   5  19    33488.68    32660.65    934.76 o
 -10   5  19    15820.44    15963.20    502.88 o
  -9   5  19     1079.02      894.09    126.38 o
  -8   5  19     8987.02     8948.69    362.53 o
  -7   5  19    11739.66    11759.72    438.39 o
  -6   5  19      301.14      242.55    111.14 o
  -5   5  19    13524.24    13017.03    469.03 o
  -4   5  19    29608.88    29736.25    886.63 o
  -3   5  19      305.13      120.76    102.33 o
  -2   5  19     1343.20     1052.92    117.23 o
  -1   5  19    77897.38    78093.48   2251.47 o
   0   5  19     2974.47     2998.54    192.71 o
   1   5  19     2009.46     1838.93    166.11 o
   2   5  19    15280.87    17323.21    586.18 o
   3   5  19     1390.61     1202.48    160.20 o
   4   5  19      265.05       46.72    139.59 o
   5   5  19    34259.67    36828.40   1143.56 o
   6   5  19     3700.27     3307.61    240.84 o
   7   5  19     1161.89     1035.99    187.63 o
   8   5  19    12589.14    13067.05    521.51 o
   9   5  19     4851.42     4460.45    325.45 o
 -13   6  19     7117.56     7573.92    308.42 o
 -12   6  19      279.55      290.42    126.12 o
 -11   6  19     2382.53     2637.58    171.95 o
 -10   6  19    11255.53    11350.44    388.95 o
  -9   6  19     1616.48     1703.64    143.21 o
  -8   6  19    10208.40    10190.53    394.59 o
  -7   6  19     2805.33     2735.02    185.71 o
  -6   6  19     9630.00     9978.99    384.01 o
  -5   6  19    13022.84    13281.77    439.30 o
  -4   6  19     5566.05     5695.95    247.06 o
  -3   6  19      143.04      -31.96     98.64 o
  -2   6  19     8709.47     8994.33    469.82 o
  -1   6  19       30.84     -134.78    113.48 o
   0   6  19    10236.19    10837.01    404.94 o
   1   6  19     6548.81     7104.23    311.45 o
   2   6  19      157.62       17.99    132.10 o
   3   6  19     9887.57    11342.84    428.87 o
   4   6  19     6588.67     7317.82    328.93 o
   5   6  19     4281.09     4099.78    247.21 o
   6   6  19     6007.80     5963.89    311.68 o
   7   6  19      499.81      434.72    250.64 o
   8   6  19     5232.62     4910.14    399.86 o
 -12   7  19       54.18       77.59    171.69 o
 -11   7  19     7690.92     7892.31    446.13 o
 -10   7  19     4183.95     4152.88    444.77 o
  -9   7  19      121.03      246.01    160.30 o
  -8   7  19     7621.71     8387.85    458.55 o
  -7   7  19    15470.07    15782.89    703.13 o
  -6   7  19        4.89      -26.33    151.41 o
  -5   7  19    11073.77    10838.25    574.41 o
  -4   7  19    13453.62    13361.00    741.40 o
  -3   7  19     1934.38     1750.93    279.62 o
  -2   7  19     1575.77      892.14    409.15 o
  -1   7  19    15797.89    15644.42    610.68 o
   0   7  19     2716.39     2700.00    191.31 o
   1   7  19      209.19      143.67    196.98 o
   2   7  19    14455.10    15735.80    685.93 o
   3   7  19     1912.83     2010.12    263.18 o
   4   7  19      102.92      265.89    218.42 o
   5   7  19     5187.47     5369.54    453.90 o
   6   7  19     2035.35     1876.26    285.99 o
   7   7  19      141.05     -220.92    246.50 o
 -10   8  19     8761.45     9578.43    441.89 o
  -9   8  19      439.72      591.50    232.41 o
  -8   8  19     4498.94     4699.86    450.44 o
  -7   8  19    10287.95    10274.40    827.62 o
  -6   8  19       83.02      211.67    224.68 o
  -5   8  19    10115.59     9531.38    602.43 o
  -4   8  19     2335.76     2659.99    318.41 o
  -3   8  19     4702.82     4191.83    383.77 o
  -2   8  19    12382.92    12005.06   1290.32 o
  -1   8  19      569.48      245.63    419.18 o
   0   8  19     9328.45     9752.83   1029.06 o
   1   8  19     7923.97     7448.73    440.84 o
   2   8  19     1513.86     1228.60    242.80 o
   3   8  19     8142.73     7381.53    454.66 o
   4   8  19     4805.38     4490.23    397.32 o
   5   8  19     1958.37     1863.96    280.92 o
  -7   9  19     3223.66     3430.77    355.92 o
  -6   9  19     1356.49     1234.26    273.17 o
  -5   9  19     1002.02     1432.93    280.67 o
  -4   9  19     6735.64     6650.73    515.90 o
  -3   9  19     1969.86     1815.71    355.09 o
  -2   9  19     3581.84     3220.10    677.47 o
  -1   9  19     4310.97     3457.30    369.44 o
   0   9  19      314.19      -10.11    479.70 o
   1   9  19     1944.93     1684.17    312.70 o
   2   9  19     6042.38     6286.90    423.19 o
   3   9  19     1887.59     1792.32    273.49 o
 -15   0  20    15385.38    15294.33    997.27 o
 -14   0  20     6629.08     6326.20    569.03 o
 -13   0  20     3322.33     2990.29    373.55 o
 -12   0  20    37506.27    39395.29   1545.37 o
 -11   0  20      615.35      548.45    165.83 o
 -10   0  20     1547.59     1536.49    193.17 o
  -9   0  20    52305.90    52402.55   1999.98 o
  -8   0  20    47935.25    46596.82   1785.55 o
  -7   0  20      911.71      942.11    120.04 o
  -6   0  20     3305.11     3404.52    194.19 o
  -5   0  20    33667.61    33506.25   1321.90 o
  -4   0  20    13179.47    13227.70    578.61 o
  -3   0  20     4398.90     4248.43    279.41 o
  -2   0  20    29397.14    28054.24   1131.21 o
  -1   0  20      700.73      781.50    155.33 o
   0   0  20     6021.89     5993.81    374.45 o
   1   0  20    92036.25    92835.68   3136.11 o
   2   0  20      208.06      -48.71    171.75 o
   3   0  20     6723.26     6356.64    771.55 o
   4   0  20    25336.80    23320.14   1572.76 o
   5   0  20     8345.66     6956.85    855.73 o
   6   0  20      955.54      996.45    386.51 o
   7   0  20    28483.16    30271.43   1299.04 o
   8   0  20    10735.00    12326.23    663.90 o
   9   0  20     3541.58     3798.74    366.79 o
  10   0  20     9907.91    11448.29    654.80 o
  11   0  20    12874.08    15456.32    846.87 o
 -15   1  20      157.88      390.42    155.65 o
 -14   1  20       19.26      232.88    143.83 o
 -13   1  20        6.75       51.18    132.54 o
 -12   1  20     3112.64     3130.60    212.37 o
 -11   1  20      222.61      122.46    124.93 o
 -10   1  20        0.48       58.20    102.33 o
  -9   1  20      373.48      611.94    109.19 o
  -8   1  20     4463.72     4805.83    195.16 o
  -7   1  20     2086.80     2152.98    125.71 o
  -6   1  20     2582.67     2375.75    113.23 o
  -5   1  20     6832.93     6914.72    227.49 o
  -4   1  20      210.99      319.21     86.25 o
  -3   1  20     2136.11     2197.95    136.34 o
  -2   1  20     9000.10     9314.75    321.68 o
  -1   1  20      152.84      134.27     98.09 o
   0   1  20     3415.31     3207.29    170.52 o
   1   1  20      256.37      198.47    106.40 o
   2   1  20     1469.57     1269.07    142.81 o
   3   1  20     2187.09     1761.83    193.94 o
   4   1  20     3576.32     3621.38    298.42 o
   5   1  20     1653.26     1792.89    240.73 o
   6   1  20       44.90      162.37    168.18 o
   7   1  20      345.96       -4.01    161.67 o
   8   1  20      403.97      520.62    248.85 o
   9   1  20       75.50       37.22    172.49 o
  10   1  20     3383.77     3515.63    261.55 o
  11   1  20      183.55      286.60    189.15 o
 -15   2  20    29181.43    28253.86    945.75 o
 -14   2  20      818.78      932.71    161.84 o
 -13   2  20      781.99      733.74    151.69 o
 -12   2  20    18329.57    20360.43   1031.63 o
 -11   2  20     6261.54     6545.44    318.66 o
 -10   2  20     3786.21     4068.15    184.80 o
  -9   2  20    12394.33    11925.63    389.82 o
  -8   2  20    14218.51    14146.83    442.58 o
  -7   2  20     7656.39     7753.47    253.89 o
  -6   2  20    25503.37    26142.85    663.03 o
  -5   2  20    45701.79    45592.62   1115.56 o
  -4   2  20      100.41      -32.06     83.04 o
  -3   2  20     1492.13     1270.94    127.45 o
  -2   2  20    62974.70    64036.00   1627.78 o
  -1   2  20     4057.04     3848.98    187.70 o
   0   2  20       41.04      -60.58     95.51 o
   1   2  20    41494.48    44575.90   1512.55 o
   2   2  20     1602.99     1217.49    143.14 o
   3   2  20       25.16     -113.09    119.78 o
   4   2  20    49135.53    50691.59   1759.67 o
   5   2  20     2872.50     2516.18    192.63 o
   6   2  20     3937.05     3887.32    250.44 o
   7   2  20    12165.36    12184.02    466.23 o
   8   2  20     9178.28     9888.83    417.63 o
   9   2  20     2362.52     2254.12    231.71 o
  10   2  20     7084.61     7542.13    401.78 o
 -15   3  20        9.51       57.99    173.48 o
 -14   3  20     3145.83     3458.78    276.59 o
 -13   3  20     1877.41     1794.37    405.29 o
 -12   3  20     1717.63     1332.65    194.74 o
 -11   3  20     5260.63     5636.46    313.07 o
 -10   3  20      108.89      143.35    110.71 o
  -9   3  20     5955.65     5647.76    280.05 o
  -8   3  20     1927.10     1922.42    160.92 o
  -7   3  20     1429.71     1150.95    139.40 o
  -6   3  20     6630.12     6423.50    291.97 o
  -5   3  20     6928.76     6566.32    294.16 o
  -4   3  20      132.06       36.32     88.38 o
  -3   3  20     3960.23     3793.74    205.58 o
  -2   3  20       29.59      109.37    139.03 o
  -1   3  20     3256.50     3037.92    167.42 o
   0   3  20     5296.70     5426.30    318.87 o
   1   3  20      656.53      616.18    122.23 o
   2   3  20     7358.63     7646.81    301.69 o
   3   3  20      262.04      390.17    251.25 o
   4   3  20      232.68      156.68    151.32 o
   5   3  20     2160.68     1802.65    199.48 o
   6   3  20     2469.88     2210.15    217.58 o
   7   3  20     3420.03     2828.81    275.28 o
   8   3  20     1932.74     1593.21    245.85 o
   9   3  20      198.83       -0.32    211.98 o
  10   3  20       94.91     -198.33    219.15 o
 -14   4  20     4610.92     4560.99    315.15 o
 -13   4  20     1517.61     1301.57    194.86 o
 -12   4  20    21596.51    21318.90    644.64 o
 -11   4  20    12380.55    12299.48    414.09 o
 -10   4  20      243.07       22.95    115.30 o
  -9   4  20    29655.46    28119.40    926.28 o
  -8   4  20    10729.46    10562.25    410.44 o
  -7   4  20      971.75      773.10    128.19 o
  -6   4  20     4496.44     4334.21    238.70 o
  -5   4  20    28389.82    27773.71    907.85 o
  -4   4  20     4235.51     3770.81    205.80 o
  -3   4  20     4362.59     3885.25    185.95 o
  -2   4  20    36930.88    36315.94   1092.82 o
  -1   4  20       87.79      -59.89    115.99 o
   0   4  20     2222.83     1997.82    205.47 o
   1   4  20    46935.75    48560.36   1446.55 o
   2   4  20     2224.85     2569.27    195.71 o
   3   4  20      302.56      116.44    140.46 o
   4   4  20    15645.21    16746.25    593.39 o
   5   4  20      739.60      617.89    170.08 o
   6   4  20      254.86      140.58    168.54 o
   7   4  20    25757.02    27283.42    959.07 o
   8   4  20     9668.91     9797.87    553.53 o
   9   4  20      735.20      433.61    223.52 o
 -13   5  20     1045.89     1123.79    148.68 o
 -12   5  20     2367.35     2370.81    171.88 o
 -11   5  20     8825.97     8976.28    338.79 o
 -10   5  20       10.33     -224.13    112.06 o
  -9   5  20     6299.90     6486.33    301.93 o
  -8   5  20     1534.87     1437.75    151.53 o
  -7   5  20     1043.95      873.91    131.85 o
  -6   5  20     8903.28     8988.40    426.27 o
  -5   5  20     4925.13     5166.22    256.83 o
  -4   5  20     1773.22     1491.85    135.88 o
  -3   5  20     6968.45     7206.64    303.94 o
  -2   5  20     7867.99     7478.64    271.32 o
  -1   5  20     7845.10     8211.20    356.82 o
   0   5  20     9609.70     9592.97    536.01 o
   1   5  20     1826.29     1550.14    165.19 o
   2   5  20     4730.01     6459.69    485.90 o
   3   5  20     3600.31     3911.34    316.63 o
   4   5  20     1298.09     1143.19    178.77 o
   5   5  20     4269.26     4778.11    283.14 o
   6   5  20     2597.56     3028.39    236.88 o
   7   5  20     2021.04     1767.30    211.43 o
   8   5  20     8708.37     8907.57    419.95 o
   9   5  20        2.84     -392.80    196.40 o
 -12   6  20    11487.26    11706.69    406.18 o
 -11   6  20     4975.41     5262.29    270.21 o
 -10   6  20     1499.13     1305.51    138.01 o
  -9   6  20     6807.26     6368.63    266.42 o
  -8   6  20     9034.25     8806.03    359.33 o
  -7   6  20      317.33      159.47    119.88 o
  -6   6  20     7707.51     7927.10    329.04 o
  -5   6  20    28369.74    29007.55    866.13 o
  -4   6  20        6.98     -173.75    102.73 o
  -3   6  20    15363.87    15084.05    492.38 o
  -2   6  20    22274.93    21806.69    691.27 o
  -1   6  20      639.97      512.55    180.56 o
   0   6  20      666.84      399.32    136.85 o
   1   6  20    22603.25    23952.67    767.25 o
   2   6  20       44.08      246.92    219.31 o
   3   6  20      180.10     -230.16    132.45 o
   4   6  20    23028.00    24276.97    932.32 o
   5   6  20     2445.33     2156.01    193.61 o
   6   6  20      154.87     -192.37    147.02 o
   7   6  20     6127.85     6062.57    448.66 o
   8   6  20     3838.86     3757.26    369.97 o
 -11   7  20     6705.84     6985.60    451.02 o
 -10   7  20      517.48      827.10    179.95 o
  -9   7  20     3487.35     3589.21    252.40 o
  -8   7  20    16211.98    16406.92    737.06 o
  -7   7  20      297.55      157.20    173.75 o
  -6   7  20     8885.26    10053.51    501.18 o
  -5   7  20     2188.23     2125.22    189.43 o
  -4   7  20     3386.36     3111.84    229.45 o
  -3   7  20     6970.46     6542.67    498.20 o
  -2   7  20     1087.89     1041.50    158.97 o
  -1   7  20     4850.44     4374.40    805.82 o
   0   7  20     9534.26    10097.70    629.09 o
   1   7  20        0.70     -299.08    192.82 o
   2   7  20     8890.69    10079.09    652.13 o
   3   7  20     4507.31     5370.75    553.68 o
   4   7  20     3902.97     3728.47    357.01 o
   5   7  20     6866.17     6535.40    441.79 o
   6   7  20     1109.54     1268.21    275.61 o
  -9   8  20     4028.95     4613.82    295.71 o
  -8   8  20     5165.51     5426.09    421.90 o
  -7   8  20      147.44     -226.72    291.92 o
  -6   8  20     2789.22     2473.32    310.52 o
  -5   8  20     5815.14     6069.23    485.63 o
  -4   8  20      218.40      368.85    235.88 o
  -3   8  20     1959.62     1787.92    302.15 o
  -2   8  20    11435.17    11114.80    679.68 o
  -1   8  20     1341.56     1123.09    284.61 o
   0   8  20     1602.83     1390.01    585.64 o
   1   8  20     5599.54     5386.66    464.71 o
   2   8  20      965.33      942.40    242.04 o
   3   8  20      260.76        4.96    224.31 o
   4   8  20     6300.28     7587.59    650.99 o
  -6   9  20     9554.96    10162.99    646.93 o
  -5   9  20     6327.66     6173.54    509.49 o
  -4   9  20     1682.38     1605.28    297.58 o
  -3   9  20     8771.70     8854.85    877.05 o
  -2   9  20      402.23       39.62    443.19 o
  -1   9  20     3921.35     3547.54    655.27 o
   0   9  20     8860.75     8597.36    603.36 o
   1   9  20       61.73     -254.90    502.30 o
 -15   1  21      744.48      777.81    206.81 o
 -14   1  21      833.00      606.60    156.04 o
 -13   1  21    35216.40    37274.47   1410.47 o
 -12   1  21     7608.52     8499.95    498.82 o
 -11   1  21     1088.00     1707.25    274.56 o
 -10   1  21    18154.85    18108.04    632.98 o
  -9   1  21    16422.67    16512.26    503.45 o
  -8   1  21     5637.89     5162.63    203.60 o
  -7   1  21    13241.05    12698.18    361.75 o
  -6   1  21    23586.88    24293.91    621.65 o
  -5   1  21     2518.52     2228.01    123.18 o
  -4   1  21     8560.04     8122.80    334.63 o
  -3   1  21    53805.68    53509.83   1468.93 o
  -2   1  21      647.85      647.00    108.71 o
  -1   1  21      430.57      317.26    111.32 o
   0   1  21    39317.32    40519.11   1071.19 o
   1   1  21        0.84     -178.98    107.63 o
   2   1  21       99.83     -149.85    153.81 o
   3   1  21    47983.28    48518.81   1495.29 o
   4   1  21      925.99      430.38    156.62 o
   5   1  21      751.47      622.86    165.79 o
   6   1  21    27776.37    28027.03    861.15 o
   7   1  21     4005.39     4024.01    263.20 o
   8   1  21     2665.16     3042.89    243.56 o
   9   1  21     9253.47    10059.39    427.51 o
  10   1  21    13062.60    14423.12    535.55 o
 -15   2  21     2216.07     2103.74    320.55 o
 -14   2  21      170.87      279.52    148.45 o
 -13   2  21     2312.91     2554.42    204.26 o
 -12   2  21      537.48      719.88    208.69 o
 -11   2  21       39.46       45.46    127.75 o
 -10   2  21      632.61      608.15    137.59 o
  -9   2  21      183.71      212.86    107.18 o
  -8   2  21       12.38     -120.20     96.99 o
  -7   2  21     1284.62     1216.21    123.73 o
  -6   2  21     2992.64     2982.89    145.32 o
  -5   2  21      300.53      265.36     99.23 o
  -4   2  21     2940.31     2750.27    151.85 o
  -3   2  21      732.01      784.75    110.74 o
  -2   2  21      635.02      605.66    112.72 o
  -1   2  21      121.58       86.34    102.03 o
   0   2  21     3070.77     3267.50    177.91 o
   1   2  21      364.59      192.80    117.21 o
   2   2  21      989.05     1199.05    149.18 o
   3   2  21     1818.36     1583.98    219.48 o
   4   2  21     1564.88     1577.99    167.27 o
   5   2  21     1018.58      881.49    172.12 o
   6   2  21     1328.33     1269.73    191.62 o
   7   2  21     3333.39     3332.93    277.46 o
   8   2  21      567.24      379.28    195.61 o
   9   2  21     3087.75     3173.26    257.85 o
  10   2  21      434.60      476.10    210.67 o
 -14   3  21     1604.88     1616.78    216.50 o
 -13   3  21    26343.73    25014.08   1285.17 o
 -12   3  21     4054.63     3976.70    286.42 o
 -11   3  21     2138.18     2214.07    219.13 o
 -10   3  21    25317.37    25097.01    734.67 o
  -9   3  21    15800.86    15978.33    569.78 o
  -8   3  21     2861.46     2963.20    192.53 o
  -7   3  21    14163.34    14081.61    508.29 o
  -6   3  21    31335.48    30884.16   1004.35 o
  -5   3  21     4839.44     4386.93    246.42 o
  -4   3  21     6152.48     5685.50    278.34 o
  -3   3  21    13586.30    13041.08    449.59 o
  -2   3  21     1323.86     1340.73    186.08 o
  -1   3  21     2031.30     1609.05    201.94 o
   0   3  21    73936.44    74626.74   2169.70 o
   1   3  21      461.11      492.28    143.92 o
   2   3  21     1050.72     1033.41    210.82 o
   3   3  21    23430.90    24181.39    795.69 o
   4   3  21     4777.02     4844.31    289.20 o
   5   3  21     1618.83     1527.38    201.04 o
   6   3  21    15108.61    15175.93    785.50 o
   7   3  21     6461.42     6090.37    488.47 o
   8   3  21      912.91      887.75    239.48 o
   9   3  21    16403.20    18072.10    733.30 o
 -14   4  21     1890.03     2117.61    226.05 o
 -13   4  21       59.62       17.51    158.20 o
 -12   4  21     3229.38     3038.20    253.45 o
 -11   4  21     1278.21     1276.23    160.62 o
 -10   4  21     5756.25     5638.02    256.78 o
  -9   4  21     6787.57     6712.44    314.03 o
  -8   4  21      229.87      225.65    123.74 o
  -7   4  21     3480.89     3412.91    210.75 o
  -6   4  21      139.63       20.82    113.33 o
  -5   4  21     4838.48     4843.51    256.96 o
  -4   4  21     9221.21     8877.13    362.84 o
  -3   4  21     3152.76     2793.72    175.43 o
  -2   4  21     2626.42     2423.67    175.92 o
  -1   4  21    12443.12    12413.07    447.87 o
   0   4  21     1546.66     1457.20    341.31 o
   1   4  21     1516.48     1534.79    169.11 o
   2   4  21     5182.47     6260.93    441.79 o
   3   4  21      248.97      -20.69    170.60 o
   4   4  21     4891.34     4902.16    287.38 o
   5   4  21       53.02      -81.98    159.57 o
   6   4  21      599.92      405.51    178.73 o
   7   4  21     2641.43     2605.57    270.47 o
   8   4  21      726.72      451.84    220.79 o
   9   4  21     1821.57     1444.88    251.96 o
 -13   5  21    14539.59    13455.51    604.21 o
 -12   5  21     8609.79     8470.09    330.31 o
 -11   5  21      283.68      181.61    122.45 o
 -10   5  21    15915.06    14999.41    484.79 o
  -9   5  21     8189.42     7799.31    341.29 o
  -8   5  21      787.25      793.10    140.09 o
  -7   5  21     4797.20     4798.96    257.67 o
  -6   5  21     8891.17     8779.00    358.51 o
  -5   5  21      212.51       62.74    117.77 o
  -4   5  21     9954.14     9477.63    352.68 o
  -3   5  21    57691.79    58217.99   1680.12 o
  -2   5  21     8567.88     7896.04    318.43 o
  -1   5  21     3057.02     2652.93    196.76 o
   0   5  21    23916.28    24862.09    788.07 o
   1   5  21      199.57       66.82    236.71 o
   2   5  21     1254.41     1043.87    167.91 o
   3   5  21    37008.26    39689.38   1223.85 o
   4   5  21     1147.93     1301.93    183.11 o
   5   5  21       22.76     -127.23    159.34 o
   6   5  21    17396.63    18798.04    666.41 o
   7   5  21     2668.07     2776.65    242.54 o
   8   5  21      995.07      941.86    231.59 o
 -12   6  21     4620.64     4872.43    243.51 o
 -11   6  21     1639.80     1770.72    157.49 o
 -10   6  21     4467.21     4320.30    220.34 o
  -9   6  21     4306.18     4596.07    251.83 o
  -8   6  21      280.80      415.58    129.08 o
  -7   6  21     4834.27     5115.70    263.21 o
  -6   6  21    14856.17    14853.74    529.10 o
  -5   6  21      134.29      264.97    145.80 o
  -4   6  21     8015.74     8177.13    317.73 o
  -3   6  21      970.08      868.05    129.90 o
  -2   6  21     2739.64     2430.35    166.90 o
  -1   6  21    10254.58    10604.17    509.43 o
   0   6  21     1314.46     1470.60    162.06 o
   1   6  21     6022.14     6912.20    323.60 o
   2   6  21     4882.08     6329.35    411.28 o
   3   6  21     1267.07      938.62    162.16 o
   4   6  21     8864.15     8909.74    386.36 o
   5   6  21     2409.40     2568.89    210.31 o
   6   6  21     2771.49     3002.60    231.04 o
   7   6  21     6262.33     6343.71    336.62 o
 -10   7  21     8386.75     8514.65    406.11 o
  -9   7  21    10672.93    10818.44    462.44 o
  -8   7  21      120.67      315.02    183.44 o
  -7   7  21     7483.92     7319.52    420.52 o
  -6   7  21    11080.99    10988.75    534.63 o
  -5   7  21     1807.88     1727.44    185.58 o
  -4   7  21     1142.74      859.85    158.78 o
  -3   7  21     5776.33     5924.20    367.47 o
  -2   7  21     2899.04     2675.36    326.89 o
  -1   7  21      768.18      608.11    357.24 o
   0   7  21    16725.34    16749.45    664.14 o
   1   7  21     1181.95     1117.40    256.84 o
   2   7  21     1031.93      826.84    239.03 o
   3   7  21    10693.91    11234.65    577.72 o
   4   7  21      623.21      413.62    242.54 o
   5   7  21      134.85      146.47    237.93 o
  -8   8  21      630.71      422.94    164.59 o
  -7   8  21     8747.01     8931.59    765.13 o
  -6   8  21     5786.62     6488.56    658.07 o
  -5   8  21     1021.77     1067.69    267.07 o
  -4   8  21    10975.44    10869.57    669.35 o
  -3   8  21     2137.36     1928.55    314.05 o
  -2   8  21     7004.96     7016.85    554.98 o
  -1   8  21     5515.40     4692.46    435.44 o
   0   8  21       68.82      -58.87    251.33 o
   1   8  21     3236.57     2902.70    370.46 o
   2   8  21     5919.60     5768.05    295.45 o
   3   8  21      512.33      287.22    237.94 o
  -4   9  21     3012.02     3186.31    364.31 o
  -3   9  21     4059.72     3662.98    386.71 o
  -2   9  21      276.60     -118.05    254.76 o
  -1   9  21     2817.23     2374.41    344.87 o
 -15   0  22     1201.58      937.20    298.97 o
 -14   0  22    53000.34    49467.77   2721.71 o
 -13   0  22     3246.90     3605.89    408.95 o
 -12   0  22     1502.74     1601.59    228.27 o
 -11   0  22    12488.01    14143.68    644.57 o
 -10   0  22    15564.34    15569.62    893.70 o
  -9   0  22     1472.82     1752.25    203.57 o
  -8   0  22    25827.32    24755.58   1534.72 o
  -7   0  22    11476.53    11383.61    534.26 o
  -6   0  22    13035.67    12670.86    464.31 o
  -5   0  22     1135.61     1130.95    159.72 o
  -4   0  22    24689.16    23891.81    979.67 o
  -3   0  22      405.33      129.17    143.31 o
  -2   0  22     6700.13     7117.29    399.08 o
  -1   0  22    65048.14    69972.61   2710.79 o
   0   0  22     2480.56     2650.92    253.96 o
   1   0  22       93.02      309.74    179.63 o
   2   0  22    80298.95    75844.87   2957.89 o
   3   0  22     2589.22     1929.28    267.07 o
   4   0  22       98.08     -116.07    206.47 o
   5   0  22    26868.46    29246.45   1423.18 o
   6   0  22     5961.34     6276.03    511.44 o
   7   0  22     3436.92     3836.79    453.81 o
   8   0  22    18175.78    20834.43    973.00 o
   9   0  22     2980.96     3662.48    375.43 o
 -15   1  22      488.65      241.28    194.86 o
 -14   1  22        2.28       84.38    161.26 o
 -13   1  22       26.61        7.70    140.22 o
 -12   1  22       29.70       46.72    130.32 o
 -11   1  22       14.32       46.48    129.06 o
 -10   1  22      609.24      520.83    149.64 o
  -9   1  22      435.51      369.98    111.92 o
  -8   1  22      909.71     1012.96    142.82 o
  -7   1  22     1684.47     1692.14    121.71 o
  -6   1  22       74.80      108.24     88.33 o
  -5   1  22       42.91      142.98     89.55 o
  -4   1  22     5999.04     6627.95    403.28 o
  -3   1  22      419.92      500.46    107.87 o
  -2   1  22      402.36      328.32    108.04 o
  -1   1  22     4039.78     4371.97    223.89 o
   0   1  22       31.24      238.33    184.39 o
   1   1  22      368.36      176.30    119.71 o
   2   1  22     4733.20     4513.60    247.80 o
   3   1  22     3987.41     3828.62    239.19 o
   4   1  22      219.86       12.50    170.16 o
   5   1  22      476.21      290.39    194.51 o
   6   1  22      337.66        5.10    161.34 o
   7   1  22       55.10      -23.76    184.10 o
   8   1  22      137.04      -54.82    175.05 o
   9   1  22       11.88     -347.40    176.80 o
 -14   2  22    23950.02    23451.00   1488.64 o
 -13   2  22     8778.42     8947.49    393.34 o
 -12   2  22     3749.14     3548.77    233.17 o
 -11   2  22    26313.56    26681.04    887.37 o
 -10   2  22    10460.74    10530.04    422.97 o
  -9   2  22     4347.30     4294.46    213.67 o
  -8   2  22    22488.00    22461.54    656.90 o
  -7   2  22    30093.02    30566.63    863.12 o
  -6   2  22      971.75      771.57    132.33 o
  -5   2  22    18575.20    17752.52    533.30 o
  -4   2  22    56178.23    57045.99   1556.34 o
  -3   2  22     5071.20     4836.35    228.14 o
  -2   2  22      761.27      628.42    118.41 o
  -1   2  22    31756.50    33452.18    894.17 o
   0   2  22      418.26      178.31    115.66 o
   1   2  22      402.62      201.46    122.37 o
   2   2  22    35313.61    37962.31   1116.78 o
   3   2  22      650.05      341.69    141.37 o
   4   2  22     2210.92     2328.42    207.02 o
   5   2  22    25998.64    25222.74    787.20 o
   6   2  22     3070.27     2712.74    231.68 o
   7   2  22     1561.83     1790.44    315.56 o
   8   2  22     9392.64    10366.57    438.09 o
   9   2  22     8418.60     9691.91    424.68 o
 -14   3  22      276.37      207.93    177.17 o
 -13   3  22     3894.79     3321.05    325.38 o
 -12   3  22      548.38      503.25    179.33 o
 -11   3  22     6802.29     6311.04    373.54 o
 -10   3  22     1282.02     1261.62    138.83 o
  -9   3  22      412.67      406.63    147.18 o
  -8   3  22     3933.49     3926.74    235.41 o
  -7   3  22     4773.55     4842.47    261.46 o
  -6   3  22      186.78      223.85    120.81 o
  -5   3  22     4380.62     4363.92    248.46 o
  -4   3  22       39.69      -59.03    116.79 o
  -3   3  22      623.58      359.25    132.55 o
  -2   3  22     8121.45     8133.03    335.55 o
  -1   3  22      651.79      511.54    138.02 o
   0   3  22     8020.76     8164.69    450.56 o
   1   3  22     2748.17     2775.12    279.32 o
   2   3  22       16.96     -213.55    157.96 o
   3   3  22     2797.72     3092.76    232.76 o
   4   3  22     2441.38     2570.97    373.33 o
   5   3  22     2507.13     2132.21    293.88 o
   6   3  22      505.97      321.48    369.46 o
   7   3  22       49.81       52.29    205.33 o
   8   3  22     1718.65     1297.64    251.83 o
   9   3  22     1449.84     1393.30    260.07 o
 -13   4  22     3819.42     3470.00    270.03 o
 -12   4  22      945.99     1089.15    482.18 o
 -11   4  22    20447.06    19662.54    604.15 o
 -10   4  22    10929.93    10599.85    373.08 o
  -9   4  22      763.20      753.87    143.42 o
  -8   4  22    12167.04    11899.94    453.92 o
  -7   4  22    10529.89    10085.11    400.32 o
  -6   4  22     4078.67     4082.69    237.69 o
  -5   4  22     3052.00     2724.58    190.95 o
  -4   4  22    23034.43    22406.32    756.80 o
  -3   4  22       64.05       23.32    113.99 o
  -2   4  22      287.58      -70.50    141.16 o
  -1   4  22    29421.12    29471.24    919.38 o
   0   4  22        0.65      -50.55    138.01 o
   1   4  22     3109.74     2943.92    214.18 o
   2   4  22    20714.43    23421.96    807.39 o
   3   4  22      614.04      498.38    224.18 o
   4   4  22        8.66     -222.15    156.27 o
   5   4  22    29146.27    31413.67   1178.87 o
   6   4  22     2588.34     2267.56    299.16 o
   7   4  22      651.25      490.04    216.26 o
   8   4  22    13499.26    13684.26    605.36 o
 -12   5  22      138.45      158.08    129.85 o
 -11   5  22     2029.93     1966.77    164.44 o
 -10   5  22     1815.17     1706.12    156.66 o
  -9   5  22     1232.57     1188.52    155.47 o
  -8   5  22     3908.94     3907.13    237.09 o
  -7   5  22     7487.98     7875.69    340.01 o
  -6   5  22      337.46      282.06    126.56 o
  -5   5  22    23641.61    23148.12    776.74 o
  -4   5  22      394.77      125.34    118.77 o
  -3   5  22     4950.07     4910.11    240.12 o
  -2   5  22     1828.28     1642.00    154.67 o
  -1   5  22      968.96      734.73    147.47 o
   0   5  22     3879.66     4183.76    272.64 o
   1   5  22     6365.56     8067.47    412.00 o
   2   5  22      447.60      238.75    156.92 o
   3   5  22     6013.79     7754.39    406.46 o
   4   5  22     3985.25     4370.74    276.90 o
   5   5  22     1611.22     1152.61    196.43 o
   6   5  22     6514.76     6950.60    379.15 o
   7   5  22      603.66      439.23    190.97 o
 -11   6  22     8518.31     8486.87    332.17 o
 -10   6  22     8916.05     9037.14    337.87 o
  -9   6  22      809.81      635.43    140.43 o
  -8   6  22     6254.27     6716.49    310.59 o
  -7   6  22    13138.54    12963.35    480.03 o
  -6   6  22      124.84      193.33    125.56 o
  -5   6  22     7305.35     7071.76    314.32 o
  -4   6  22     7647.74     7635.13    308.77 o
  -3   6  22      844.09      408.48    126.14 o
  -2   6  22     5278.59     4582.23    237.39 o
  -1   6  22    22360.76    22422.75    774.03 o
   0   6  22       55.87       76.70    139.16 o
   1   6  22      152.15       13.92    177.24 o
   2   6  22    16237.63    18726.39    638.09 o
   3   6  22      626.34      376.23    155.95 o
   4   6  22      651.20      413.33    156.98 o
   5   6  22    10583.68    10919.23    448.79 o
   6   6  22     1684.50     1330.05    194.83 o
 -10   7  22    13822.56    14084.11    562.50 o
  -9   7  22        3.20      244.15    181.66 o
  -8   7  22     5572.97     5845.37    379.81 o
  -7   7  22     3585.97     3526.12    281.11 o
  -6   7  22      994.49      890.20    188.01 o
  -5   7  22     4686.35     4768.77    285.33 o
  -4   7  22     1410.50     1167.13    135.18 o
  -3   7  22     1593.08     1508.67    144.40 o
  -2   7  22     9982.54    10404.54    444.68 o
  -1   7  22     2926.78     2490.35    272.46 o
   0   7  22     2900.40     2736.52    254.64 o
   1   7  22     3174.66     3278.45    313.64 o
   2   7  22       85.62     -156.12    216.03 o
   3   7  22     6282.72     6344.97    426.36 o
   4   7  22     2415.79     2144.25    298.83 o
  -7   8  22     3325.81     3453.70    482.64 o
  -6   8  22      636.82      653.69    341.71 o
  -5   8  22     1067.70      955.97    267.85 o
  -4   8  22     6125.31     5769.64    490.47 o
  -3   8  22       23.49     -161.40    236.08 o
  -2   8  22     2250.72     1841.26    550.41 o
  -1   8  22     5049.52     4244.31    426.08 o
   0   8  22     1548.84     1368.87    479.55 o
   1   8  22     1453.84     1115.61    310.66 o
   2   8  22     5249.07     5011.71    320.07 o
 -14   1  23     3479.45     3372.51    236.36 o
 -13   1  23     2600.66     2511.37    209.50 o
 -12   1  23    18294.35    20448.22   1036.07 o
 -11   1  23     6515.38     6209.21    317.52 o
 -10   1  23     4083.47     3943.85    237.47 o
  -9   1  23    26029.35    24717.45    824.84 o
  -8   1  23    22312.72    21900.73    641.40 o
  -7   1  23     2890.42     2814.03    149.30 o
  -6   1  23    20037.65    19714.34    523.92 o
  -5   1  23    50595.84    50348.58   1386.97 o
  -4   1  23     3054.93     2944.65    165.70 o
  -3   1  23     1872.94     1688.10    142.79 o
  -2   1  23    23772.25    24793.06    729.54 o
  -1   1  23      119.68       26.14    115.68 o
   0   1  23     1162.44      819.91    142.14 o
   1   1  23    45421.73    43488.71   1237.84 o
   2   1  23       65.37     -157.55    134.18 o
   3   1  23       43.10      206.61    269.29 o
   4   1  23    40704.11    39808.88   1163.34 o
   5   1  23     1742.52     1478.56    194.24 o
   6   1  23     1974.18     2013.47    236.61 o
   7   1  23    18259.07    19982.56    667.90 o
   8   1  23     5714.48     5874.31    499.39 o
   9   1  23      558.68      630.02    198.77 o
 -14   2  23     1413.80     1213.03    217.94 o
 -13   2  23      947.15     1005.89    202.78 o
 -12   2  23       13.00       62.53    165.78 o
 -11   2  23      129.11      -67.65    134.52 o
 -10   2  23       20.19     -154.64    126.21 o
  -9   2  23      967.09      927.46    150.15 o
  -8   2  23     2755.09     2924.79    172.76 o
  -7   2  23      144.85       62.09    108.64 o
  -6   2  23     2911.49     2953.47    196.92 o
  -5   2  23      480.43      439.38    129.39 o
  -4   2  23       14.90       94.72    100.06 o
  -3   2  23      130.32       55.64    104.86 o
  -2   2  23      191.00      165.40    112.70 o
  -1   2  23      985.76     1112.13    133.38 o
   0   2  23     1921.85     1688.50    225.51 o
   1   2  23     1030.48     1107.92    146.03 o
   2   2  23      342.50      116.60    132.56 o
   3   2  23     1554.98     1416.35    178.36 o
   4   2  23      732.06      330.02    165.77 o
   5   2  23     2199.96     2069.00    212.05 o
   6   2  23      282.41        7.95    168.27 o
   7   2  23       55.30     -235.87    172.17 o
   8   2  23      628.79      419.60    192.21 o
 -13   3  23      808.99      862.16    226.99 o
 -12   3  23    28009.05    26862.41   1090.80 o
 -11   3  23     8791.32     8972.84    495.04 o
 -10   3  23     3830.25     3896.64    283.57 o
  -9   3  23    24571.82    23641.69    800.26 o
  -8   3  23    26702.12    25768.55    859.06 o
  -7   3  23     2230.62     2048.12    172.30 o
  -6   3  23     8328.51     7920.21    344.86 o
  -5   3  23    14046.72    13554.57    500.41 o
  -4   3  23      265.97       36.77    126.29 o
  -3   3  23     4856.45     4323.65    261.88 o
  -2   3  23    35703.33    36324.43   1100.84 o
  -1   3  23      456.45      595.15    177.38 o
   0   3  23      121.98     -118.40    137.70 o
   1   3  23    37266.40    39903.00   1221.73 o
   2   3  23     1125.43     1291.83    310.04 o
   3   3  23     1158.94      864.64    182.39 o
   4   3  23    19349.92    20294.12    900.12 o
   5   3  23     2940.51     2867.73    575.50 o
   6   3  23      457.67      301.53    212.65 o
   7   3  23    24037.98    26354.20    970.45 o
   8   3  23     3084.67     2970.92    457.18 o
 -13   4  23      949.99     1027.92    196.76 o
 -12   4  23      117.63      369.83    174.65 o
 -11   4  23     6427.73     6387.35    321.77 o
 -10   4  23      107.46     -154.11    132.07 o
  -9   4  23     9294.63     8892.44    377.52 o
  -8   4  23      383.70      278.00    130.60 o
  -7   4  23      148.63      150.56    127.28 o
  -6   4  23      550.44      366.31    131.09 o
  -5   4  23      345.76      372.69    132.38 o
  -4   4  23     4261.52     4297.69    249.66 o
  -3   4  23    21314.03    20484.56    653.81 o
  -2   4  23     1927.59     1834.74    172.28 o
  -1   4  23      749.66      912.62    155.44 o
   0   4  23     3652.36     3952.87    324.27 o
   1   4  23      953.72      890.76    170.36 o
   2   4  23     4986.16     4912.56    287.92 o
   3   4  23     1373.26     1465.37    194.15 o
   4   4  23      252.41      133.56    185.50 o
   5   4  23     2622.86     2919.34    252.61 o
   6   4  23     1496.08     1275.66    235.67 o
   7   4  23     2347.88     2349.06    295.27 o
 -12   5  23    12047.20    11755.36    548.08 o
 -11   5  23     3790.12     3300.17    198.83 o
 -10   5  23      901.46      834.43    137.13 o
  -9   5  23     8173.63     8058.80    352.23 o
  -8   5  23     5069.38     4950.65    269.90 o
  -7   5  23       31.78      -50.44    124.66 o
  -6   5  23     7819.36     8054.35    385.41 o
  -5   5  23    27111.50    27210.70    898.93 o
  -4   5  23     5364.02     4945.90    247.64 o
  -3   5  23     1050.97      754.92    140.39 o
  -2   5  23    17475.04    17917.41    587.03 o
  -1   5  23       83.10      -67.58    204.09 o
   0   5  23     1324.23     1920.50    427.43 o
   1   5  23    13278.42    16302.59   1023.20 o
   2   5  23     1033.93      827.14    206.89 o
   3   5  23       48.37     -308.92    154.46 o
   4   5  23    23272.83    24752.96   1257.16 o
   5   5  23     1772.63     1317.87    279.99 o
   6   5  23     1082.48     1016.66    201.46 o
 -11   6  23     5955.70     5631.22    263.23 o
 -10   6  23      487.09      390.76    131.40 o
  -9   6  23     2702.68     2684.12    195.66 o
  -8   6  23     6233.64     6505.78    310.46 o
  -7   6  23      117.94      187.89    132.32 o
  -6   6  23     9287.10     9130.53    434.14 o
  -5   6  23     3811.66     3680.52    271.34 o
  -4   6  23      141.74      -44.06    120.21 o
  -3   6  23     5610.37     5548.85    386.45 o
  -2   6  23     1639.16     1353.76    199.74 o
  -1   6  23     8312.86     8326.28    375.19 o
   0   6  23     3838.51     5666.68    374.77 o
   1   6  23     1115.97      908.39    230.30 o
   2   6  23     4569.97     4731.98    275.66 o
   3   6  23     4843.40     4425.00    270.33 o
   4   6  23     3353.42     3550.37    245.54 o
   5   6  23     3274.58     3332.63    245.83 o
  -9   7  23     6426.27     6515.00    351.26 o
  -8   7  23     6117.18     6137.80    393.95 o
  -7   7  23     1087.30     1156.84    206.72 o
  -6   7  23     1630.03     1595.08    356.70 o
  -5   7  23     4651.21     4499.88    282.43 o
  -4   7  23     1049.17      975.87    137.21 o
  -3   7  23     3438.58     3207.14    219.89 o
  -2   7  23    15730.29    16225.18    770.15 o
  -1   7  23     1561.09     1146.96    196.26 o
   0   7  23       94.46     -373.49    294.20 o
   1   7  23     4967.48     4934.73    464.85 o
   2   7  23      874.34      789.66    248.37 o
   3   7  23      355.41      -13.95    234.35 o
  -6   8  23    10374.55    10312.91    829.42 o
  -5   8  23     4745.46     4415.99    406.07 o
  -4   8  23     3568.91     3416.06    371.45 o
  -3   8  23     7550.25     7196.59    554.36 o
  -2   8  23      285.04     -261.41    278.04 o
  -1   8  23     3683.97     3020.74    386.14 o
   0   8  23     9684.43     9325.15    684.02 o
 -14   0  24     1139.21     1385.25    317.54 o
 -13   0  24    35685.65    41619.98   2324.46 o
 -12   0  24     2269.59     2178.34    341.29 o
 -11   0  24     1073.95      899.14    193.74 o
 -10   0  24    20983.05    19948.73    849.81 o
  -9   0  24    20621.09    19939.01    845.18 o
  -8   0  24     7187.93     7266.81    413.64 o
  -7   0  24     4450.88     4338.34    309.96 o
  -6   0  24    25878.37    26409.63    876.61 o
  -5   0  24     6030.01     5289.38    413.38 o
  -4   0  24    11882.07    11708.78    554.78 o
  -3   0  24    50450.52    52652.81   2250.45 o
  -2   0  24     1733.63     1644.45    211.92 o
  -1   0  24      328.73      380.35    186.44 o
   0   0  24    62775.97    63296.36   2484.29 o
   1   0  24      555.75      299.28    205.75 o
   2   0  24     1003.83      142.80    206.66 o
   3   0  24    20926.49    19537.40   1918.93 o
   4   0  24     2165.98     1593.25    280.24 o
   5   0  24      963.16      583.92    272.82 o
   6   0  24    28059.71    30847.20   1337.72 o
   7   0  24     2068.32     2398.96    468.16 o
   8   0  24     1094.04     1121.72    334.72 o
 -14   1  24      180.01      354.74    159.01 o
 -13   1  24        6.68      -87.94    141.04 o
 -12   1  24     3107.01     3125.84    227.89 o
 -11   1  24       88.66      106.29    136.81 o
 -10   1  24      608.80      636.45    163.42 o
  -9   1  24       19.36      165.27    133.31 o
  -8   1  24      926.44      809.03    127.54 o
  -7   1  24     2230.46     2311.31    140.95 o
  -6   1  24     1775.11     1834.81    204.38 o
  -5   1  24     3060.10     2803.79    293.79 o
  -4   1  24       22.44      -90.60    102.16 o
  -3   1  24     3081.38     3775.31    433.48 o
  -2   1  24     1066.07      851.31    189.75 o
  -1   1  24      446.72      331.88    128.66 o
   0   1  24     4435.71     4631.35    402.67 o
   1   1  24     4667.65     4311.56    247.41 o
   2   1  24       52.53      -96.52    141.26 o
   3   1  24        0.77     -287.25    143.62 o
   4   1  24       72.08     -201.27    157.74 o
   5   1  24      149.83      -86.04    230.61 o
   6   1  24      457.66      222.37    196.14 o
   7   1  24       13.03      -23.94    174.88 o
   8   1  24        1.24     -153.55    193.63 o
 -13   2  24    19566.92    18603.01    809.53 o
 -12   2  24     4778.13     4947.60    353.43 o
 -11   2  24     2810.56     2642.35    315.54 o
 -10   2  24    35265.24    33900.90   1342.08 o
  -9   2  24    21049.88    20367.03    857.64 o
  -8   2  24     4058.99     3929.80    208.52 o
  -7   2  24    20935.62    20151.47    603.66 o
  -6   2  24    33846.99    33686.29   1095.29 o
  -5   2  24     4207.13     3923.85    236.30 o
  -4   2  24     9151.36     8239.26    442.19 o
  -3   2  24    29189.82    27776.40    935.81 o
  -2   2  24     1394.66     1249.93    147.49 o
  -1   2  24     1219.98     1321.70    154.68 o
   0   2  24    29822.65    30857.37    847.13 o
   1   2  24      554.78      283.41    159.21 o
   2   2  24      472.24      389.54    249.63 o
   3   2  24    32394.65    31316.14    941.53 o
   4   2  24      553.20       42.23    252.89 o
   5   2  24     1169.81      779.71    182.97 o
   6   2  24    14939.46    15875.36    566.24 o
   7   2  24     6821.80     7394.12    437.60 o
   8   2  24      416.84      602.19    232.87 o
 -13   3  24       31.71     -138.71    170.13 o
 -12   3  24     3028.61     2867.82    259.71 o
 -11   3  24      156.48      108.23    291.16 o
 -10   3  24     3657.61     3629.40    275.27 o
  -9   3  24     2300.00     2164.50    183.76 o
  -8   3  24       76.01       -1.45    128.67 o
  -7   3  24      880.09      879.41    147.58 o
  -6   3  24     3030.00     2737.89    200.12 o
  -5   3  24       38.80        7.89    126.69 o
  -4   3  24     4209.32     3993.08    241.49 o
  -3   3  24      149.03      133.71    165.69 o
  -2   3  24     6987.08     6405.94    308.95 o
  -1   3  24     4954.65     4863.09    430.14 o
   0   3  24        7.08     -170.26    140.82 o
   1   3  24      655.73      419.21    414.61 o
   2   3  24     1188.45     1452.78    215.66 o
   3   3  24       84.68       -5.26    167.70 o
   4   3  24      624.18      544.05    241.34 o
   5   3  24      376.88      297.36    203.40 o
   6   3  24      551.63      106.70    381.67 o
   7   3  24     4122.10     4746.88    347.41 o
 -12   4  24     4231.33     3860.33    287.84 o
 -11   4  24      332.70       87.20    166.64 o
 -10   4  24    10502.20    10303.00    421.27 o
  -9   4  24     6739.05     6336.20    311.83 o
  -8   4  24     2399.77     2233.55    187.05 o
  -7   4  24     5736.62     5393.54    282.33 o
  -6   4  24    16070.36    15755.05    567.47 o
  -5   4  24      700.98      372.08    139.92 o
  -4   4  24     3487.34     3216.53    265.86 o
  -3   4  24    20886.61    21653.63    959.57 o
  -2   4  24       52.51      113.76    155.45 o
  -1   4  24     3817.47     3309.04    326.60 o
   0   4  24    24910.79    28344.03    897.87 o
   1   4  24       19.45     -348.94    174.47 o
   2   4  24       88.14      -54.37    162.94 o
   3   4  24    23615.58    27663.99    903.24 o
   4   4  24     2715.09     2883.26    243.09 o
   5   4  24      318.64      241.82    201.14 o
   6   4  24    13751.90    14487.19   1615.22 o
 -11   5  24     1511.57     1188.70    152.34 o
 -10   5  24     1321.67     1251.40    165.92 o
  -9   5  24     4652.96     4547.30    263.78 o
  -8   5  24       14.73       68.78    133.27 o
  -7   5  24     5294.18     5425.82    282.17 o
  -6   5  24     4091.47     4018.25    244.17 o
  -5   5  24     2551.80     2387.10    188.18 o
  -4   5  24     3907.83     3699.64    269.20 o
  -3   5  24     2985.54     2639.11    189.89 o
  -2   5  24     4449.67     4270.83    272.66 o
  -1   5  24     7518.67     8865.61    481.34 o
   0   5  24      104.15      195.03    199.93 o
   1   5  24     1816.35     2351.47    312.12 o
   2   5  24     3767.72     3807.05    254.29 o
   3   5  24      344.53       84.72    283.87 o
   4   5  24     8582.59     9841.85    438.77 o
   5   5  24     2232.21     2384.99    237.18 o
 -10   6  24     4446.41     4856.48    245.57 o
  -9   6  24    10752.96    10224.90    415.02 o
  -8   6  24      246.97      325.14    138.90 o
  -7   6  24     7791.89     7590.45    337.55 o
  -6   6  24     5661.66     5506.44    284.60 o
  -5   6  24      188.41       72.09    133.75 o
  -4   6  24     4650.51     4179.54    232.78 o
  -3   6  24    13837.93    14256.33    486.53 o
  -2   6  24      380.28       43.35    184.84 o
  -1   6  24      164.19     -131.20    132.87 o
   0   6  24     7748.09     8719.08    926.05 o
   1   6  24      590.63      222.05    206.47 o
   2   6  24       12.43     -302.42    151.21 o
   3   6  24     6583.09     7185.87    359.66 o
   4   6  24      931.90      814.26    180.70 o
  -8   7  24       62.81      151.25    189.81 o
  -7   7  24     5053.89     5052.10    455.84 o
  -6   7  24     1974.97     1850.78    167.90 o
  -5   7  24      126.66      -94.04    128.21 o
  -4   7  24     6346.46     6655.54    291.18 o
  -3   7  24     2218.78     2018.90    166.85 o
  -2   7  24     2321.37     2229.07    285.16 o
  -1   7  24     8979.10     9268.89    499.56 o
   0   7  24        3.54     -446.46    223.23 o
   1   7  24     4548.20     4195.94    505.14 o
   2   7  24     2986.78     3054.62    319.47 o
 -13   1  25     2107.24     2166.62    202.44 o
 -12   1  25     1400.88     1276.41    176.54 o
 -11   1  25    17542.00    16588.98    605.11 o
 -10   1  25    10691.89    10597.25    435.44 o
  -9   1  25     4219.99     4612.86    270.76 o
  -8   1  25    19836.76    19007.69    665.90 o
  -7   1  25    17943.47    18052.54    550.00 o
  -6   1  25     3120.65     2850.42    158.02 o
  -5   1  25     9597.06     9036.66    410.13 o
  -4   1  25    35235.98    34845.47    989.28 o
  -3   1  25     2375.02     2262.64    166.64 o
  -2   1  25     3868.81     3405.43    203.89 o
  -1   1  25    25479.41    25871.37    776.26 o
   0   1  25      398.16      376.28    145.18 o
   1   1  25       46.49     -272.17    136.09 o
   2   1  25    43575.45    40989.96   1208.45 o
   3   1  25      462.03       93.17    158.70 o
   4   1  25      351.37     1399.37    530.46 o
   5   1  25    20118.00    20378.31    678.40 o
   6   1  25     3251.70     3248.48    254.31 o
   7   1  25     1489.05     1467.26    214.72 o
 -13   2  25      578.24      577.26    195.51 o
 -12   2  25      194.09      228.65    180.57 o
 -11   2  25      516.87      398.63    222.32 o
 -10   2  25     1768.78     1621.30    231.74 o
  -9   2  25        0.85        6.32    168.02 o
  -8   2  25      789.17      873.94    183.64 o
  -7   2  25      805.70      823.38    147.96 o
  -6   2  25       85.22       38.86    128.79 o
  -5   2  25      714.38      474.55    143.31 o
  -4   2  25      307.43      383.65    172.28 o
  -3   2  25      415.24      508.00    178.99 o
  -2   2  25      754.16      809.76    164.58 o
  -1   2  25     1195.02     1077.20    179.16 o
   0   2  25      176.81       51.86    139.25 o
   1   2  25     1430.37     1390.24    557.76 o
   2   2  25      734.74      563.38    165.29 o
   3   2  25     1460.83     1231.77    186.84 o
   4   2  25      302.11      227.68    265.69 o
   5   2  25      540.25      353.36    302.22 o
   6   2  25     1098.12     1384.16    245.26 o
   7   2  25       26.37      -65.12    217.97 o
 -12   3  25      878.55      610.90    231.35 o
 -11   3  25    12804.00    12135.90    575.26 o
 -10   3  25    10429.63    10463.14    517.36 o
  -9   3  25     2115.44     2044.84    184.25 o
  -8   3  25    13060.62    12593.85    482.90 o
  -7   3  25    10342.92    10125.05    411.63 o
  -6   3  25     1381.10     1097.80    160.00 o
  -5   3  25    12740.96    12774.71    492.31 o
  -4   3  25    37158.20    36250.93   1182.89 o
  -3   3  25     1038.37      746.97    221.98 o
  -2   3  25     1110.73     1276.48    348.07 o
  -1   3  25    44117.37    44657.92   1352.69 o
   0   3  25      703.51      661.68    223.52 o
   1   3  25      403.56      -19.91    225.00 o
   2   3  25    11392.50    11863.53    523.87 o
   3   3  25     1828.09     1441.20    223.52 o
   4   3  25       12.78     -103.67    190.27 o
   5   3  25    24148.95    25195.30    932.05 o
   6   3  25     1767.66     1199.81    246.54 o
 -11   4  25      192.16      293.57    190.28 o
 -10   4  25     1988.43     1693.56    179.91 o
  -9   4  25        7.64       13.98    136.67 o
  -8   4  25      791.67      705.74    150.32 o
  -7   4  25     2756.00     2613.39    199.96 o
  -6   4  25      786.87      989.83    158.53 o
  -5   4  25     4090.77     3575.09    228.18 o
  -4   4  25     5119.08     4833.25    278.95 o
  -3   4  25      463.86      449.40    154.19 o
  -2   4  25     6285.00     7027.43    381.03 o
  -1   4  25      309.80      252.83    232.08 o
   0   4  25     6597.15     6455.80    494.14 o
   1   4  25     1014.11      807.88    240.51 o
   2   4  25      784.22      637.05    182.89 o
   3   4  25     3941.75     3994.25    289.48 o
   4   4  25     2264.24     2540.09    267.00 o
   5   4  25      698.24      413.76    340.60 o
 -10   5  25     2010.24     1801.55    183.67 o
  -9   5  25      349.56      297.11    145.03 o
  -8   5  25     6487.96     6367.20    314.93 o
  -7   5  25    19270.46    18811.45    696.26 o
  -6   5  25     1890.27     1674.23    175.40 o
  -5   5  25     4647.33     4436.69    263.23 o
  -4   5  25    13934.73    13795.51    517.96 o
  -3   5  25      285.99      -77.59    160.89 o
  -2   5  25     1085.77     1100.37    192.79 o
  -1   5  25    14067.82    16367.43   1354.96 o
   0   5  25     2239.16     1714.85    221.43 o
   1   5  25       80.83     -189.92    197.31 o
   2   5  25    11276.20    12388.58    494.78 o
   3   5  25      684.65      612.77    188.33 o
   4   5  25      324.64      195.19    186.12 o
  -9   6  25       20.32      104.89    141.94 o
  -8   6  25     4543.72     4753.05    268.36 o
  -7   6  25     4555.25     4478.26    261.86 o
  -6   6  25       92.77      126.07    137.23 o
  -5   6  25     6632.39     6818.70    323.94 o
  -4   6  25     1194.44     1016.31    153.78 o
  -3   6  25     6843.65     7211.66    587.60 o
  -2   6  25     7138.88     7022.51    383.04 o
  -1   6  25      673.77      249.23    306.74 o
   0   6  25     1837.81     1638.56    215.83 o
   1   6  25     3702.36     5073.54    787.67 o
   2   6  25      328.83      152.13    183.82 o
   3   6  25     3557.39     3485.39    250.66 o
  -6   7  25       44.30     -160.21    130.94 o
  -5   7  25     2486.56     2164.39    183.03 o
  -4   7  25     6974.47     7367.46    314.60 o
  -3   7  25     1554.11     1183.09    179.56 o
  -2   7  25     2017.67     2021.76    171.81 o
  -1   7  25     9936.91    10151.86    543.41 o
   0   7  25      394.96       59.01    197.05 o
 -13   0  26       49.67     -141.30    261.90 o
 -12   0  26     6734.22     6348.05    597.06 o
 -11   0  26     6349.89     6236.87    582.31 o
 -10   0  26     5343.02     5169.77    357.23 o
  -9   0  26     8841.27     8848.47    478.20 o
  -8   0  26    10472.81    10416.58    524.88 o
  -7   0  26     5524.50     5036.07    348.02 o
  -6   0  26    19792.00    19962.75   1021.91 o
  -5   0  26    47827.25    47212.86   1855.87 o
  -4   0  26      632.91      523.99    181.99 o
  -3   0  26     1037.44      858.01    202.46 o
  -2   0  26    39958.83    41754.64   1677.98 o
  -1   0  26     1130.60     1141.12    302.29 o
   0   0  26     2294.25     1808.31    262.68 o
   1   0  26    18357.11    17076.31    811.14 o
   2   0  26     1694.25     1099.62    261.93 o
   3   0  26      703.40      201.93    275.68 o
   4   0  26    27627.47    26808.20   1189.24 o
   5   0  26      624.28      139.55    253.15 o
   6   0  26     2187.16     2222.95    444.78 o
 -12   1  26     1238.87     1315.49    180.11 o
 -11   1  26       21.01       21.08    143.55 o
 -10   1  26      612.02      643.47    156.38 o
  -9   1  26     1257.59     1295.48    213.98 o
  -8   1  26      857.69      853.45    158.42 o
  -7   1  26     1504.61     1491.43    174.85 o
  -6   1  26      152.31      277.52    108.64 o
  -5   1  26     2269.26     2163.70    186.51 o
  -4   1  26      308.10      378.80    144.21 o
  -3   1  26     3023.16     2950.36    188.36 o
  -2   1  26     1389.24     1509.32    162.47 o
  -1   1  26     2144.83     2046.87    181.48 o
   0   1  26       15.02     -192.08    137.94 o
   1   1  26      699.29      287.29    157.30 o
   2   1  26      153.65     -126.12    176.19 o
   3   1  26      112.64     -230.67    155.67 o
   4   1  26      854.62      625.51    274.97 o
   5   1  26       96.70     -203.33    172.25 o
   6   1  26     1013.95     1035.50    207.18 o
 -12   2  26    15056.02    14722.84    676.04 o
 -11   2  26     1082.73      996.34    295.76 o
 -10   2  26     1473.13     1323.40    210.68 o
  -9   2  26    31821.51    30529.39   1226.10 o
  -8   2  26    18855.54    17945.55    776.50 o
  -7   2  26     2087.82     2127.45    186.87 o
  -6   2  26     1998.24     1576.00    174.69 o
  -5   2  26    18953.86    18288.15    650.75 o
  -4   2  26     3811.61     3465.35    285.36 o
  -3   2  26     6640.73     6648.78    339.91 o
  -2   2  26    21470.53    22693.87    804.50 o
  -1   2  26       38.58     -159.87    188.52 o
   0   2  26      198.52      -50.08    168.75 o
   1   2  26    37683.43    37508.31   1275.64 o
   2   2  26      106.25     -127.37    180.03 o
   3   2  26      841.85      635.95    206.54 o
   4   2  26    14045.90    13377.00    624.20 o
   5   2  26     3273.60     2988.74    347.95 o
   6   2  26      167.65        3.31    216.28 o
 -12   3  26       56.41      105.01    175.48 o
 -11   3  26     3335.27     3397.51    285.12 o
 -10   3  26       18.35     -116.30    167.36 o
  -9   3  26     1338.93     1327.75    206.62 o
  -8   3  26     2573.76     2494.38    199.37 o
  -7   3  26      481.50      276.61    141.39 o
  -6   3  26      855.11      886.29    158.05 o
  -5   3  26      843.20      838.18    158.77 o
  -4   3  26     1553.93     1767.63    185.63 o
  -3   3  26      283.31      288.79    182.47 o
  -2   3  26     1765.30     1874.83    241.14 o
  -1   3  26      563.18      553.82    278.99 o
   0   3  26     2871.04     3154.52    257.39 o
   1   3  26      193.67      120.29    184.99 o
   2   3  26      731.33      921.86    283.71 o
   3   3  26      814.63      992.84    218.52 o
   4   3  26      240.28       76.87    238.48 o
   5   3  26     2148.27     2165.95    509.94 o
 -11   4  26     2395.81     2058.87    231.37 o
 -10   4  26      846.18      719.04    188.41 o
  -9   4  26     7930.81     8008.87    361.79 o
  -8   4  26     9976.81    10076.44    415.10 o
  -7   4  26     1182.70      995.51    161.08 o
  -6   4  26     7960.05     7594.08    352.08 o
  -5   4  26    21030.81    20410.42    713.15 o
  -4   4  26       59.33     -288.91    144.45 o
  -3   4  26     7088.93     7227.13    353.05 o
  -2   4  26    26207.61    28754.16   1068.58 o
  -1   4  26     1114.07      679.63    275.06 o
   0   4  26      138.43      -52.56    195.45 o
   1   4  26    13692.12    14450.47    543.56 o
   2   4  26      680.13      411.55    272.22 o
   3   4  26       42.26      -81.85    193.62 o
   4   4  26    22421.92    24980.78    925.58 o
  -9   5  26     1449.42     1463.55    176.47 o
  -8   5  26     7414.05     7323.08    346.60 o
  -7   5  26     1091.63     1280.73    168.72 o
  -6   5  26     4931.07     5134.62    290.73 o
  -5   5  26     2233.46     1783.58    185.96 o
  -4   5  26      641.69      542.26    156.69 o
  -3   5  26     4223.10     4478.50    256.63 o
  -2   5  26      204.04       63.03    147.90 o
  -1   5  26     1955.31     2601.60    273.67 o
   0   5  26     4064.94     4621.14    427.94 o
   1   5  26      232.07       18.93    167.63 o
   2   5  26     4701.90     5334.12    316.23 o
   3   5  26     1775.48     1746.21    220.70 o
  -7   6  26       22.09       22.40    141.24 o
  -6   6  26     8895.30     8662.76    376.32 o
  -5   6  26     9057.36     8784.65    379.82 o
  -4   6  26     1014.46      700.54    160.81 o
  -3   6  26      314.93      153.44    146.36 o
  -2   6  26    14451.69    14981.18    738.95 o
  -1   6  26       35.51     -196.03    174.98 o
   0   6  26     1886.15     1300.62    300.18 o
   1   6  26    10039.54    10468.98    508.32 o
 -12   1  27      722.29      489.29    161.42 o
 -11   1  27      410.31      310.17    156.38 o
 -10   1  27    19615.66    19295.38    685.84 o
  -9   1  27    11027.68    10732.86    443.70 o
  -8   1  27     2446.86     2653.43    323.94 o
  -7   1  27    10544.12    10257.33    434.59 o
  -6   1  27    15956.29    16313.37    600.86 o
  -5   1  27     3067.78     2390.61    199.19 o
  -4   1  27     3015.07     2763.91    211.59 o
  -3   1  27    17149.76    17220.96    547.83 o
  -2   1  27      574.60      367.80    143.98 o
  -1   1  27     1103.28      913.48    161.91 o
   0   1  27    47193.02    45922.78   1312.40 o
   1   1  27      105.41     -149.39    151.45 o
   2   1  27      184.31     -166.94    159.17 o
   3   1  27    14744.26    14349.05    532.30 o
   4   1  27     1713.75     1337.12    205.54 o
   5   1  27      799.10      959.76    292.32 o
 -11   2  27      116.98        1.24    182.31 o
 -10   2  27     1341.85     1271.70    212.55 o
  -9   2  27     2684.33     2825.71    419.73 o
  -8   2  27      104.87       -0.54    172.17 o
  -7   2  27      913.29      676.22    153.86 o
  -6   2  27      608.05      841.51    159.56 o
  -5   2  27       67.93      186.02    142.90 o
  -4   2  27      979.32     1226.58    214.87 o
  -3   2  27     1772.15     1481.97    227.51 o
  -2   2  27       97.76      -95.65    155.99 o
  -1   2  27     1943.01     1738.45    406.16 o
   0   2  27      191.87       30.71    178.35 o
   1   2  27     1084.45      968.31    208.23 o
   2   2  27      929.15      604.88    208.68 o
   3   2  27      386.86      270.61    283.40 o
   4   2  27      697.24      350.12    350.93 o
   5   2  27       28.35      148.79    235.38 o
 -11   3  27     1203.72      832.83    245.86 o
 -10   3  27     8750.50     8199.55    453.46 o
  -9   3  27     6314.18     6253.01    389.36 o
  -8   3  27     1516.90     1275.99    170.71 o
  -7   3  27     7490.53     7360.65    349.10 o
  -6   3  27    12395.98    12020.68    479.46 o
  -5   3  27      804.18      715.83    166.98 o
  -4   3  27     2961.82     2733.81    222.34 o
  -3   3  27    25990.21    27845.02   1296.53 o
  -2   3  27     2741.53     2533.79    277.89 o
  -1   3  27     3724.60     3645.40    384.24 o
   0   3  27    17997.25    19162.21    727.13 o
   1   3  27      186.10      -86.13    183.71 o
   2   3  27       13.61      -32.40    193.07 o
   3   3  27    25719.74    26640.82    972.45 o
   4   3  27      324.25     -134.86    376.84 o
 -10   4  27       71.69       42.64    178.12 o
  -9   4  27     1351.90     1133.34    170.91 o
  -8   4  27      108.37       36.62    143.86 o
  -7   4  27     2716.98     2496.01    206.43 o
  -6   4  27     5826.48     6056.67    317.51 o
  -5   4  27       15.12       -2.30    148.50 o
  -4   4  27     2757.00     2915.22    226.21 o
  -3   4  27     1423.25     1448.64    190.58 o
  -2   4  27     1837.36     1678.67    245.00 o
  -1   4  27     1829.15     2555.94    281.67 o
   0   4  27      327.33       67.21    187.87 o
   1   4  27     2504.29     2190.64    225.74 o
   2   4  27      934.38      967.14    220.80 o
   3   4  27      382.08      144.10    209.48 o
  -8   5  27      438.59      405.97    154.97 o
  -7   5  27     4891.94     4633.31    276.51 o
  -6   5  27    13106.41    12869.86    498.40 o
  -5   5  27      791.27      557.84    165.82 o
  -4   5  27     3918.24     3801.50    249.50 o
  -3   5  27    12006.22    13216.33   1034.54 o
  -2   5  27      738.11      350.60    163.77 o
  -1   5  27      877.16      264.55    364.44 o
   0   5  27    17963.46    18848.92   1290.12 o
   1   5  27        7.08     -240.69    171.26 o
   2   5  27      114.90     -303.47    272.09 o
  -5   6  27     2171.87     1929.09    193.25 o
  -4   6  27     3516.16     3416.42    234.97 o
  -3   6  27     3191.21     2878.51    244.64 o
  -2   6  27     1529.53     1259.30    179.21 o
  -1   6  27     6213.21     6329.27    435.48 o
 -11   0  28    12376.60    11471.15    827.85 o
 -10   0  28     3899.42     3859.72    452.07 o
  -9   0  28     3752.03     3274.39    290.09 o
  -8   0  28    12312.00    11841.13    586.52 o
  -7   0  28    22306.48    22249.47   1489.15 o
  -6   0  28     1301.44     1013.02    218.79 o
  -5   0  28     9680.52     9011.96    690.00 o
  -4   0  28    19013.87    18581.52    825.70 o
  -3   0  28     1831.45     1702.26    420.34 o
  -2   0  28     1305.15     1058.60    230.39 o
  -1   0  28    17356.79    16682.82    784.27 o
   0   0  28      598.03      224.32    264.15 o
   1   0  28      187.71     -138.26    224.03 o
   2   0  28    19482.29    17019.49    828.92 o
   3   0  28       23.17     -461.28    231.55 o
   4   0  28     2607.71     2456.38    337.74 o
 -11   1  28      391.39      321.24    161.16 o
 -10   1  28       52.31       53.34    150.62 o
  -9   1  28       94.97      -36.84    150.46 o
  -8   1  28      748.24      771.92    169.76 o
  -7   1  28      748.39      735.47    168.46 o
  -6   1  28       24.63      -45.90    151.45 o
  -5   1  28      423.95      641.03    195.37 o
  -4   1  28      368.49      523.40    158.65 o
  -3   1  28      271.14      541.70    143.19 o
  -2   1  28      251.48      285.73    145.62 o
  -1   1  28     1417.03     1377.47    179.33 o
   0   1  28     1012.92      941.29    173.79 o
   1   1  28     1497.07     1237.66    189.65 o
   2   1  28     1814.14     1500.60    269.52 o
   3   1  28      122.31     -331.83    165.92 o
   4   1  28        5.15     -209.94    174.31 o
 -10   2  28    10067.45    10130.78    524.37 o
  -9   2  28     1465.45     1460.67    223.49 o
  -8   2  28     7420.36     6823.84    415.67 o
  -7   2  28     4617.57     4414.93    322.84 o
  -6   2  28     2004.32     1727.08    191.58 o
  -5   2  28     2388.50     2340.90    212.39 o
  -4   2  28    17477.49    18590.62    828.26 o
  -3   2  28       43.61     -209.17    188.27 o
  -2   2  28      647.13      493.88    181.37 o
  -1   2  28    29605.33    30151.08   1046.20 o
   0   2  28      916.88      740.53    207.89 o
   1   2  28      128.79      -16.49    193.57 o
   2   2  28    17253.53    16657.88    676.80 o
   3   2  28      559.75      421.21    215.43 o
   4   2  28       11.13       10.68    216.36 o
 -10   3  28     1730.56     1726.38    232.54 o
  -9   3  28      102.04      193.12    342.11 o
  -8   3  28       85.87      233.56    184.93 o
  -7   3  28      407.99      362.51    153.26 o
  -6   3  28      129.35      107.98    194.87 o
  -5   3  28     4351.04     4687.86    286.85 o
  -4   3  28     1992.10     1845.83    201.31 o
  -3   3  28      413.42      441.91    204.80 o
  -2   3  28      791.33     1061.03    235.31 o
  -1   3  28        6.06      -32.94    206.69 o
   0   3  28       67.61       11.18    188.12 o
   1   3  28      898.74      722.80    214.01 o
   2   3  28      209.36      224.07    211.21 o
   3   3  28     4293.51     4838.26    377.06 o
  -8   4  28     6305.52     5555.15    309.92 o
  -7   4  28    10154.68     9779.51    482.82 o
  -6   4  28      634.41      342.23    161.67 o
  -5   4  28     8406.91     7998.39    377.61 o
  -4   4  28    17122.39    18635.95    679.05 o
  -3   4  28      567.54      335.20    176.08 o
  -2   4  28     2995.33     2908.52    296.69 o
  -1   4  28    17884.06    19045.83   1094.59 o
   0   4  28       15.53     -317.21    219.40 o
   1   4  28       66.93     -116.22    193.21 o
   2   4  28    19536.38    20507.62    788.97 o
  -6   5  28      448.93      512.82    162.20 o
  -5   5  28     2657.09     2508.28    214.26 o
  -4   5  28     1509.54     1467.88    224.42 o
  -3   5  28      462.44      479.84    199.79 o
  -2   5  28     5590.94     5566.26    542.51 o
  -1   5  28      513.19      180.02    573.39 o
   0   5  28     2284.26     2434.59    471.29 o
 -10   1  29     2104.48     1874.53    205.57 o
  -9   1  29    15317.58    14816.06    568.04 o
  -8   1  29    10187.05    10420.01    483.13 o
  -7   1  29     2363.31     2286.54    257.04 o
  -6   1  29     5511.79     4688.42    346.27 o
  -5   1  29    15532.26    15108.74    987.35 o
  -4   1  29     1133.35      822.64    289.28 o
  -3   1  29     1618.47     1437.30    195.82 o
  -2   1  29    19213.84    19490.06    683.07 o
  -1   1  29      140.95     -137.85    152.69 o
   0   1  29      486.42      126.35    162.37 o
   1   1  29    24740.15    22850.31    734.37 o
   2   1  29        8.66     -130.65    168.90 o
   3   1  29      116.11     -251.34    173.55 o
  -9   2  29     1599.09     1788.69    242.33 o
  -8   2  29      256.70      295.57    194.76 o
  -7   2  29       29.60       25.88    185.90 o
  -6   2  29       82.74       78.56    150.79 o
  -5   2  29      344.41      492.99    166.23 o
  -4   2  29      135.98      374.78    204.07 o
  -3   2  29     2599.64     2761.82    500.64 o
  -2   2  29      192.76       49.08    277.12 o
  -1   2  29      894.69      562.74    264.90 o
   0   2  29      678.31      474.25    204.77 o
   1   2  29      465.39      289.16    209.04 o
   2   2  29     1209.86      661.78    225.41 o
  -8   3  29     5391.07     5273.88    378.65 o
  -7   3  29      795.13      443.74    185.30 o
  -6   3  29     7398.98     7123.62    357.28 o
  -5   3  29    21697.01    21639.32    766.71 o
  -4   3  29     1526.12     1291.54    198.67 o
  -3   3  29      449.62     1529.12    254.02 o
  -2   3  29    11665.04    13870.16    692.35 o
  -1   3  29       33.13       62.26    219.55 o
   0   3  29      592.49      340.59    203.28 o
   1   3  29    14737.02    14354.82    872.61 o
  -7   4  29      117.45       71.57    158.05 o
  -6   4  29     9354.76     9252.15    413.83 o
  -5   4  29      667.33      436.19    169.89 o
  -4   4  29      912.28      988.48    197.25 o
  -3   4  29     1674.38     2096.13    220.69 o
  -2   4  29      449.31      699.35    234.90 o
  -1   4  29     1929.74     1752.21    277.14 o
  -8   0  30     1669.33     1455.62    242.41 o
  -7   0  30    14287.14    13534.29    665.42 o
  -6   0  30    15943.75    15064.82    720.05 o
  -5   0  30     2840.78     2053.04    373.41 o
  -4   0  30     3624.85     2619.77    397.02 o
  -3   0  30     9628.39     9702.44    543.35 o
  -2   0  30      195.78      -44.87    218.78 o
  -1   0  30     1973.94     1712.31    287.57 o
   0   0  30    27753.98    26518.98   1166.25 o
   1   0  30       15.26     -457.07    228.54 o
  -8   1  30        9.81     -106.61    193.85 o
  -7   1  30      108.12      225.21    200.56 o
  -6   1  30      116.65     -205.24    193.62 o
  -5   1  30        2.75      522.03    296.46 o
  -4   1  30       12.35      101.90    200.24 o
  -3   1  30      156.40     -165.99    202.50 o
  -2   1  30     1122.12     1305.16    250.08 o
  -1   1  30     1001.08      987.50    183.72 o
   0   1  30      619.97      297.89    170.56 o
   1   1  30      139.46     -243.21    182.50 o
  -7   2  30     5565.06     5069.95    431.53 o
  -6   2  30    12713.24    12506.43    621.06 o
  -5   2  30     1110.91      708.75    185.71 o
  -4   2  30     3547.63     3605.33    316.58 o
  -3   2  30    15267.90    16937.08    791.04 o
  -2   2  30      439.29      390.73    226.12 o
  -1   2  30       33.47       -6.16    235.27 o
   0   2  30    18337.50    16984.49    885.18 o
  -6   3  30      776.73      996.58    184.38 o
  -5   3  30      387.89      588.92    178.47 o
  -4   3  30     5314.37     6569.27    570.79 o
  -3   3  30      104.24     -104.75    208.61 o
  -2   3  30      305.03      461.36    326.18 o
  -1   3  30     2053.04     2051.70    298.38 o
  -6   1  31     2010.47     1720.75    268.15 o
  -5   1  31     6969.17     6766.96    466.82 o
  -4   1  31    18675.26    17155.38   1112.16 o
  -3   1  31     1157.25     1179.79    489.06 o
  -2   1  31     2230.88     2011.12    432.56 o
 
